# Supplementary material for: Aberrant Expression of Pseudogene-Derived lncRNAs as an Alternative Mechanism of Cancer Gene Regulation in Lung Adenocarcinoma
Source: Front Genet. 2019 Mar 6;10:138. doi: 10.3389/fgene.2019.00138 (PMC6414417; doi:10.3389/fgene.2019.00138)
Supplement: TABLE S1 — Detailed information of all pseudogene-derived lncRNAs. [file Table_1.XLSX]

## Sheet: Table 1
Supplementary Table 1. Detailed information of all pseudogene-derived lncRNAs.
lncRNA ID	lnc stable ID version	Pseudogene ID	Direction (relative to parent)	Highest Exon-exon overlap
SEMA3B	ENSG00000012171.13	PGOHUM00000250283	S	0.1
SRD5A2	ENSG00000049319.2	PGOHUM00000257007	S	0.2
TPTEP1	ENSG00000100181.16	ENST00000457911.1	A	0.02
TPTEP1	ENSG00000100181.16	PGOHUM00000250333	S	0.96
NEFL	ENSG00000104725.9	NM_000526.4-209	S	0.1
PPP1R9B	ENSG00000108819.9	NM_005515.3-38	S	0.08
PINK1-AS	ENSG00000117242.7	ENST00000535128.1	S	0.03
MMP24-AS1	ENSG00000126005.10	ENST00000421424.1	A	0.07
TTTY9B	ENSG00000131007.5	ENST00000447585.1	S	0.12
RP11-798G7.5	ENSG00000131484.3	ENST00000581296.1	A	0
KCP	ENSG00000135253.9	PGOHUM00000250906	S	0.13
KCP	ENSG00000135253.9	PGOHUM00000257166	S	0.55
MAL2	ENSG00000147676.9	PGOHUM00000257215	S	0.7
LINC00266-1	ENSG00000149656.4	PGOHUM00000247689	S	0.7
AGAP11	ENSG00000151303.10	NM_001037131.2-13	S	0.1
AGAP11	ENSG00000151303.10	PGOHUM00000238867	S	0.4
AGAP11	ENSG00000151303.10	PGOHUM00000251274	S	0.24
ZNF761	ENSG00000160336.10	PGOHUM00000250623	S	0.31
ZNF761	ENSG00000160336.10	PGOHUM00000250624	S	0.35
AC008132.13	ENSG00000161103.6	ENST00000511549.1	A	0.05
LINC00483	ENSG00000167117.4	PGOHUM00000237106	S	0.91
LINC00905	ENSG00000167459.11	PGOHUM00000234190	A	0.2
LINC00266-3	ENSG00000170590.4	DQ388764.1-55	A	0.02
AC093323.3	ENSG00000170846.11	PGOHUM00000245818	S	0.3
LILRP2	ENSG00000170858.5	PGOHUM00000234789	S	0.41
TPT1-AS1	ENSG00000170919.11	PGOHUM00000256721	A	0.3
MIR31HG	ENSG00000171889.3	PGOHUM00000236408	A	0.13
SERHL	ENSG00000172250.10	PGOHUM00000250343	S	0.49
SERHL	ENSG00000172250.10	PGOHUM00000250344	S	0.46
ABO	ENSG00000175164.8	PGOHUM00000250516	S	0.13
LINC01106	ENSG00000175772.10	PGOHUM00000240856	A	0.08
CEACAM20	ENSG00000176395.8	PGOHUM00000250581	S	0.32
TRIL	ENSG00000176734.3	NM_001199080.1-23	S	0.15
LINC00982	ENSG00000177133.5	ENST00000420957.1	S	0.15
RP5-1061H20.4	ENSG00000177788.5	ENST00000434404.2	S	0.08
RP11-998D10.4	ENSG00000178107.2	NM_002489.3-165	S	0.35
LINC00843	ENSG00000178440.5	ENST00000431974.2	S	0.02
LINC00086	ENSG00000178947.7	PGOHUM00000242030	S	0.26
LINC00174	ENSG00000179406.6	PGOHUM00000232841	S	0.26
PCBP1-AS1	ENSG00000179818.8	NM_005016.5-9	A	0.04
CTC-451A6.4	ENSG00000180081.9	PGOHUM00000234255	S	0.25
TTTY11	ENSG00000180910.7	PGOHUM00000233697	S	0.2
Z83851.3	ENSG00000182057.4	PGOHUM00000246597	S	0.38
RP11-69E11.4	ENSG00000182109.3	ENST00000427240.1	S	0.13
RP13-1039J1.2	ENSG00000184115.11	ENST00000417923.1	S	0.86
AP001062.7	ENSG00000184441.4	ENST00000333748.3	S	0.12
RP11-435B5.4	ENSG00000185044.9	AK024458.1-9	A	0.04
RP11-435B5.4	ENSG00000185044.9	PGOHUM00000244907	A	0.14
RP11-504P24.4	ENSG00000185495.6	PGOHUM00000245218	S	0.49
CYP4F8	ENSG00000186526.7	NR_026756.1-25	S	0.06
LINC00221	ENSG00000187156.4	ENST00000517728.1	A	0.16
AC008079.9	ENSG00000187979.4	PGOHUM00000246218	S	0.18
LINC00265	ENSG00000188185.7	PGOHUM00000233194	S	0.23
SLC38A3	ENSG00000188338.10	PGOHUM00000238033	S	0.9
SLC38A3	ENSG00000188338.10	PGOHUM00000238034	S	0.32
XXbac-B33L19.3	ENSG00000188424.5	PGOHUM00000250334	S	0.13
AC010969.1	ENSG00000188525.3	PGOHUM00000239976	S	0.12
LINC00910	ENSG00000188825.8	NR_038937.1-359	S	0.03
ANKRD62P1-PARP4P3	ENSG00000189295.8	ENST00000457911.1	S	0.23
AC005154.6	ENSG00000196295.6	PGOHUM00000232635	S	0.89
LINC00176	ENSG00000196421.3	NR_073573.1-6	S	0.42
PDXDC2P	ENSG00000196696.7	ENST00000534700.1	S	0.09
PDXDC2P	ENSG00000196696.7	PGOHUM00000248920	S	0.53
PDXDC2P	ENSG00000196696.7	PGOHUM00000250662	S	0.97
PDXDC2P	ENSG00000196696.7	PGOHUM00000256783	S	0.74
NXF4	ENSG00000196970.3	ENST00000416098.1	S	0.68
NXF4	ENSG00000196970.3	NM_006362.4-6	S	0.01
LINC00087	ENSG00000196972.6	PGOHUM00000241554	S	0.19
KB-1592A4.15	ENSG00000197210.7	PGOHUM00000246256	S	0.04
RAMP2-AS1	ENSG00000197291.4	PGOHUM00000237077	S	0
ZNF833P	ENSG00000197332.7	ENST00000431363.1	S	0.23
ZNF833P	ENSG00000197332.7	PGOHUM00000234499	S	0
ZNF833P	ENSG00000197332.7	PGOHUM00000250595	S	0.02
LINC00477	ENSG00000197503.4	ENST00000542108.1	A	0.08
SNX29P2	ENSG00000198106.7	ENST00000569730.1	S	0.33
SNX29P2	ENSG00000198106.7	ENST00000603801.1	S	0.36
RP11-498P14.5	ENSG00000203279.2	ENST00000532209.1	A	0.04
RP11-296A18.3	ENSG00000203356.2	NM_001001790.2-1	A	0.01
RP11-417J8.6	ENSG00000203849.5	PGOHUM00000244177	S	0.22
RP11-417J8.6	ENSG00000203849.5	PGOHUM00000244178	S	0.05
RP11-417J8.6	ENSG00000203849.5	PGOHUM00000251072	S	0.19
RP11-713P17.3	ENSG00000204241.3	AK125069.1-133	S	0.04
DGKK	ENSG00000204466.5	PGOHUM00000241294	S	0.12
LINC01123	ENSG00000204588.5	ENST00000452761.1	A	0.19
ZNRD1-AS1	ENSG00000204623.4	PGOHUM00000250203	A	0.02
ZNRD1-AS1	ENSG00000204623.4	PGOHUM00000250204	A	0.05
RP11-111F5.4	ENSG00000204802.3	PGOHUM00000250498	S	0.47
RP11-204M4.2	ENSG00000204837.2	PGOHUM00000236072	S	0.38
RP11-204M4.2	ENSG00000204837.2	PGOHUM00000236490	A	0.16
FAM201A	ENSG00000204860.4	AF321125.1-4	A	0.04
AC074391.1	ENSG00000204929.6	PGOHUM00000240075	A	0.1
AL353997.3	ENSG00000205266.5	PGOHUM00000237254	S	0.31
LINC00661	ENSG00000205396.6	AK024458.1-139	S	0.07
LINC00661	ENSG00000205396.6	NM_001102575.1-15	S	0.06
CALML3-AS1	ENSG00000205488.4	NM_005184.2-12	A	0
RP4-610C12.4	ENSG00000205611.3	PGOHUM00000247499	S	0
GS1-179L18.1	ENSG00000205628.2	ENST00000604990.1	A	0
RP11-706O15.5	ENSG00000205663.5	PGOHUM00000241171	S	0.2
TPTE2P6	ENSG00000205822.5	ENST00000455130.1	S	0.23
TPTE2P6	ENSG00000205822.5	PGOHUM00000248538	S	0.86
C1QTNF9B-AS1	ENSG00000205861.7	BX648740.1-55	A	0.02
FAM99A	ENSG00000205866.2	ENST00000538190.1	S	0.12
AP000525.9	ENSG00000206195.5	NR_015352.1-13	S	0.07
AP000525.9	ENSG00000206195.5	PGOHUM00000246185	S	0.48
HCP5	ENSG00000206337.6	ENST00000440087.1	A	0.16
H1FX-AS1	ENSG00000206417.4	PGOHUM00000237765	A	0.12
SETD5-AS1	ENSG00000206573.4	NM_002629.2-16	A	0.08
KB-1572G7.3	ENSG00000211683.2	ENST00000425948.2	S	0.12
RP11-453F18__B.1	ENSG00000213468.3	NM_138418.2-3	S	0.04
SLX1A-SULT1A3	ENSG00000213599.5	PGOHUM00000250651	A	0.86
ZNF337-AS1	ENSG00000213742.2	NM_025205.3-10	A	0.05
ZNF337-AS1	ENSG00000213742.2	PGOHUM00000250540	A	0.08
LIPE-AS1	ENSG00000213904.4	ENST00000600255.1	A	0.78
RP5-944M2.3	ENSG00000214043.3	NM_014077.2-6	A	0.07
AC068831.10	ENSG00000214432.5	ENST00000556118.1	S	0.15
RP11-989E6.3	ENSG00000214614.2	ENST00000431994.1	A	0
AC005562.1	ENSG00000214719.5	PGOHUM00000237346	S	0.94
AC005562.1	ENSG00000214719.5	PGOHUM00000237348	S	0.32
AC005562.1	ENSG00000214719.5	PGOHUM00000237349	S	0.82
RP11-261C10.3	ENSG00000214837.4	PGOHUM00000244520	S	0.75
HLA-F-AS1	ENSG00000214922.3	ENST00000510438.1	S	0.14
HLA-F-AS1	ENSG00000214922.3	PGOHUM00000243126	S	0.41
CD27-AS1	ENSG00000215039.2	BC051006.1-5	A	0.02
LINC00588	ENSG00000215117.5	PGOHUM00000249681	S	0.13
RP11-266K4.9	ENSG00000215241.3	PGOHUM00000239647	S	0.21
RP13-395E19.3	ENSG00000215304.3	ENST00000565174.1	S	0.26
RP13-395E19.3	ENSG00000215304.3	PGOHUM00000251176	S	0.02
FAM66B	ENSG00000215374.4	PGOHUM00000249212	S	0.12
BMS1P18	ENSG00000215394.4	PGOHUM00000247717	A	0.01
FAM230B	ENSG00000215498.4	PGOHUM00000246422	S	0.43
CTB-61M7.1	ENSG00000215765.3	ENST00000580853.1	S	0.29
hsa-mir-6080	ENSG00000215769.4	ENST00000579209.1	S	0.22
hsa-mir-6080	ENSG00000215769.4	ENST00000583145.1	A	0.02
RP6-74O6.2	ENSG00000215859.4	PGOHUM00000244223	S	0.58
LINC01138	ENSG00000215863.2	PGOHUM00000251083	S	0.2
RP11-364B6.1	ENSG00000215869.3	ENST00000401022.2	S	0.28
RP11-244K5.6	ENSG00000216621.3	PGOHUM00000243816	S	0
LY86-AS1	ENSG00000216863.4	PGOHUM00000243051	S	0.15
RP11-248G5.8	ENSG00000217576.6	ENST00000423686.1	S	0.33
RP11-248G5.8	ENSG00000217576.6	PGOHUM00000248403	S	0.23
RP11-248G5.8	ENSG00000217576.6	PGOHUM00000248404	S	0.79
RP11-248G5.8	ENSG00000217576.6	PGOHUM00000249945	S	0.23
KIRREL3-AS3	ENSG00000218109.3	ENST00000404882.2	S	0.2
LINC00339	ENSG00000218510.3	PGOHUM00000244634	S	0.37
CTD-2006C1.2	ENSG00000219665.4	PGOHUM00000234506	S	0
CTD-2527I21.4	ENSG00000221857.3	ENST00000366225.2	A	0.02
RPS10P7	ENSG00000223396.2	ENST00000482594.2	S	0.13
RP11-555J4.4	ENSG00000223440.1	X07024.1-1	A	0.08
NUTM2A-AS1	ENSG00000223482.3	NR_029407.1-2	A	0.12
AC093690.1	ENSG00000223522.1	PGOHUM00000240609	A	0.07
AC011718.2	ENSG00000223579.2	PGOHUM00000246239	S	0.43
RP5-857K21.5	ENSG00000223659.1	PGOHUM00000244563	A	0.06
RP11-307B6.3	ENSG00000223774.1	HQ448074.1-2	A	0.38
RP6-206I17.1	ENSG00000223804.1	PGOHUM00000251074	S	0.87
RP11-85L21.6	ENSG00000223809.1	ENST00000536362.1	A	0.5
FAM95B1	ENSG00000223839.3	PGOHUM00000236504	S	0.58
FAM95B1	ENSG00000223839.3	PGOHUM00000236505	S	0.95
AC007319.1	ENSG00000224063.1	PGOHUM00000240456	A	0.02
LINC00691	ENSG00000224074.3	NM_001037738.2-33	S	0.47
LINC00633	ENSG00000224107.1	ENST00000536712.1	S	0.29
RP5-837J1.2	ENSG00000224113.2	NM_021227.3-6	S	0.17
LINC00466	ENSG00000224209.2	PGOHUM00000244743	A	0.08
LINC00422	ENSG00000224429.2	ENST00000412105.1	A	0
RP11-134G8.7	ENSG00000224536.1	ENST00000482594.2	S	0
LINC01015	ENSG00000224582.1	PGOHUM00000250202	S	0.19
PTCHD3P1	ENSG00000224597.4	PGOHUM00000238383	A	0.29
RP11-131J3.1	ENSG00000224698.1	PGOHUM00000244135	A	0.04
TEX26-AS1	ENSG00000224743.2	NM_000989.3-7	S	0.02
RP11-508N22.8	ENSG00000224761.2	PGOHUM00000238732	S	0.26
AP000704.5	ENSG00000224790.1	AK097309.1-572	S	0.01
AP001347.6	ENSG00000224905.2	NM_015701.4-2	S	0.48
LINC00863	ENSG00000224914.2	NR_029407.1-2	S	0.12
RP11-144G6.4	ENSG00000224919.1	NM_001037131.2-4	A	0.05
FAM41AY1	ENSG00000224989.2	PGOHUM00000233970	S	0.06
AC096574.4	ENSG00000225057.2	PGOHUM00000241150	S	0.37
AATK-AS1	ENSG00000225180.2	NM_001243733.1-3	A	0.03
AL589743.1	ENSG00000225210.5	ENST00000550588.3	S	0.38
AL589743.1	ENSG00000225210.5	NR_015352.1-5	S	0.08
AL589743.1	ENSG00000225210.5	PGOHUM00000248012	S	0.27
ZNRF2P2	ENSG00000225264.2	ENST00000454624.1	S	0.87
RP11-782C8.5	ENSG00000225278.3	PGOHUM00000244187	S	0.33
RFPL1S	ENSG00000225465.5	PGOHUM00000246558	A	0.03
JPX	ENSG00000225470.2	ENST00000413508.1	S	0.21
RP11-773D16.1	ENSG00000225484.2	NR_029408.1-1	A	0.08
RP11-390F4.3	ENSG00000225489.2	NM_001039802.1-148	S	0.03
FAM197Y8	ENSG00000225560.2	PGOHUM00000249963	S	0.47
XXbac-BPG308K3.6	ENSG00000225595.1	ENST00000396818.2	A	0.12
FAM66E	ENSG00000225725.4	PGOHUM00000249221	A	0.1
AC073321.4	ENSG00000225794.1	PGOHUM00000250449	A	0.08
AC016582.2	ENSG00000225868.2	PGOHUM00000234308	S	0
RP11-211N8.2	ENSG00000226007.2	ENST00000473402.1	A	0.57
LINC00937	ENSG00000226091.3	NR_047662.2-155	S	0.09
RP11-50E11.3	ENSG00000226200.1	ENST00000437111.1	A	0.35
FAM41AY2	ENSG00000226362.2	PGOHUM00000233772	S	0.06
CYP4F26P	ENSG00000226562.2	PGOHUM00000236436	S	0.09
CYP4F26P	ENSG00000226562.2	PGOHUM00000236437	S	0.41
RP5-905H7.9	ENSG00000226587.1	PGOHUM00000233317	A	0.09
RP6-206I17.3	ENSG00000226637.1	PGOHUM00000244909	A	0.04
RP1-1J6.2	ENSG00000226648.1	NM_001100913.2-44	A	0
FAM66C	ENSG00000226711.2	PGOHUM00000239315	A	0.2
AC002472.11	ENSG00000226872.1	NM_001008539.3-4	A	0.03
AC011718.3	ENSG00000227005.1	PGOHUM00000246239	A	0.11
AC092535.3	ENSG00000227189.2	ENST00000479478.1	A	0.01
RP11-340I6.3	ENSG00000227305.1	ENST00000442493.1	A	0.06
RP11-162D16.2	ENSG00000227355.1	ENST00000488429.1	A	0
HPN-AS1	ENSG00000227392.1	E11292.1-4	A	0.01
HPN-AS1	ENSG00000227392.1	PGOHUM00000234670	A	0.01
MIR1302-9	ENSG00000227518.1	ENST00000442898.2	A	0
RP4-565E6.1	ENSG00000227733.3	PGOHUM00000244957	A	0.06
RP11-439E19.3	ENSG00000227953.2	ENST00000504864.2	A	0.04
AC073343.13	ENSG00000228010.1	PGOHUM00000233110	S	0.17
HCG11	ENSG00000228223.1	NR_027451.1-235	S	0.07
RP11-206L10.2	ENSG00000228327.2	PGOHUM00000243872	S	0.04
RP11-206L10.2	ENSG00000228327.2	PGOHUM00000243873	S	0.11
RP11-85L21.4	ENSG00000228372.2	ENST00000536362.1	S	0.17
RP11-85L21.4	ENSG00000228372.2	ENST00000536712.1	A	0
FAM197Y7	ENSG00000228383.2	PGOHUM00000249964	S	0.31
AP001468.58	ENSG00000228404.1	NM_004891.3-2	S	0.49
AC005013.5	ENSG00000228421.2	NM_001199080.1-23	A	0.03
AC004951.6	ENSG00000228434.1	NM_001100876.1-586	S	0.09
AP006222.2	ENSG00000228463.4	AK021903.1-3	S	0
AL133247.2	ENSG00000228563.1	PGOHUM00000257007	A	0
RP3-434P1.6	ENSG00000228620.1	DQ892363.2-14	A	0.03
ZNF883	ENSG00000228623.2	PGOHUM00000236311	S	0.1
RP11-439L8.3	ENSG00000228682.2	PGOHUM00000244657	S	0.14
LINC01128	ENSG00000228794.3	PGOHUM00000256872	S	0.9
RP4-781K5.2	ENSG00000228830.1	AB058768.1-1	A	0.01
RP11-702L6.4	ENSG00000228980.3	PGOHUM00000250252	A	0.1
NBPF18P	ENSG00000229021.2	PGOHUM00000245002	S	0.07
RP1-20N2.6	ENSG00000229036.2	ENST00000406025.2	S	0.24
LINC00226	ENSG00000229084.2	NM_199330.2-1	A	0.02
RP11-38L15.2	ENSG00000229227.3	ENST00000497389.2	A	0.02
CTD-2554C21.3	ENSG00000229481.1	PGOHUM00000234308	A	0.75
RP11-555F9.2	ENSG00000229613.1	BC038803.1-15	A	0.05
RP1-274L7.1	ENSG00000229702.1	ENST00000408950.3	A	0
FAM74A4	ENSG00000229746.1	PGOHUM00000236148	S	0.55
RP11-298H24.1	ENSG00000229775.2	NM_021116.2-1	S	0.01
AC018462.2	ENSG00000229839.2	ENST00000442699.1	A	0.1
RP11-398K22.12	ENSG00000229852.2	NM_002295.4-63	S	0.16
RP11-321E8.4	ENSG00000229881.1	PGOHUM00000232820	A	0.17
RP11-96C23.10	ENSG00000229969.1	NM_001037131.2-13	A	0.01
RP5-857K21.4	ENSG00000230021.2	ENST00000590817.1	S	0.24
RP5-857K21.4	ENSG00000230021.2	NM_015125.3-3	A	0.01
FAM197Y3	ENSG00000230066.1	PGOHUM00000233709	S	0.47
FAM41C	ENSG00000230368.2	NM_080386.3-1	A	0.01
FAM41C	ENSG00000230368.2	PGOHUM00000243875	S	0.3
AC007163.6	ENSG00000230408.3	ENST00000487742.1	A	0.01
XXbac-B33L19.6	ENSG00000230410.1	PGOHUM00000250334	A	0.17
RP11-420G6.4	ENSG00000230438.4	PGOHUM00000243041	S	0.48
THAP7-AS1	ENSG00000230513.1	PGOHUM00000246251	A	0.37
FTX	ENSG00000230590.3	ENST00000413508.1	A	0.15
FTX	ENSG00000230590.3	NM_001012321.1-91	A	0.26
RP5-1198O20.4	ENSG00000230615.1	NM_001256282.1-1	A	0.14
LINC01001	ENSG00000230724.4	PGOHUM00000242107	S	0.03
LINC01001	ENSG00000230724.4	PGOHUM00000242108	S	0.22
RP1-149A16.3	ENSG00000230736.2	ENST00000430579.1	S	0.17
RP4-792G4.2	ENSG00000230798.1	NM_001195127.1-4	A	0.04
RP11-383M4.2	ENSG00000230846.1	ENST00000419782.2	A	0.01
RP11-782C8.1	ENSG00000230850.3	PGOHUM00000244182	A	0.13
RP11-318K12.2	ENSG00000230857.2	ENST00000414366.1	A	0.03
GS1-600G8.3	ENSG00000231216.1	NR_028459.1-1236	A	0.04
RP11-723O4.2	ENSG00000231305.3	PGOHUM00000250254	S	0.44
RP11-418J17.1	ENSG00000231365.1	AK298562.1-42	S	0.03
RP11-95K23.3	ENSG00000231391.1	NM_000317.2-7	S	0.02
RP11-495P10.1	ENSG00000231551.2	PGOHUM00000251128	S	0.97
DLEU2	ENSG00000231607.3	PGOHUM00000248398	S	0.81
RP6-206I17.2	ENSG00000231734.3	PGOHUM00000244909	S	0.23
RP6-206I17.2	ENSG00000231734.3	PGOHUM00000251124	S	0.97
TMEM44-AS1	ENSG00000231770.1	NM_001167865.1-11	S	0.05
AC004837.4	ENSG00000231951.1	PGOHUM00000233193	A	0.01
AC007383.4	ENSG00000231955.1	PGOHUM00000240498	A	0.16
LINC00202-2	ENSG00000231976.3	PGOHUM00000238701	S	0.87
RP11-307E17.8	ENSG00000232063.1	NM_017761.3-10	A	0.02
RP11-353N4.8	ENSG00000232151.4	ENST00000452356.2	S	0.21
RP11-353N4.8	ENSG00000232151.4	PGOHUM00000251134	S	0.71
RP11-353N4.8	ENSG00000232151.4	PGOHUM00000251135	S	0.97
RP11-353N4.8	ENSG00000232151.4	PGOHUM00000256883	S	0.51
RAP2C-AS1	ENSG00000232160.1	NM_001010935.1-25	A	0.25
LINC00202-1	ENSG00000232224.1	PGOHUM00000238376	S	0.61
LINC00865	ENSG00000232229.1	ENST00000605714.1	A	0.47
XXyac-YX155B6.5	ENSG00000232265.2	PGOHUM00000244971	S	0.41
RP11-782C8.2	ENSG00000232274.2	PGOHUM00000244184	S	0
RP11-782C8.2	ENSG00000232274.2	PGOHUM00000244187	S	0.18
RP11-782C8.2	ENSG00000232274.2	PGOHUM00000251073	S	0.5
RP11-14N7.2	ENSG00000232527.3	PGOHUM00000244983	S	0.96
LINC01155	ENSG00000232593.2	NM_016188.4-60	A	0.07
RP11-1114A5.4	ENSG00000232611.1	NM_001159601.1-12	A	0.02
CTD-2201G3.1	ENSG00000232633.3	NM_001199867.1-38	A	0.08
XX-CR54.3	ENSG00000232694.2	PGOHUM00000244547	S	0.11
RP11-13J8.1	ENSG00000232719.1	NM_001035006.2-41	A	0.13
LINC00342	ENSG00000232931.1	PGOHUM00000240212	S	0.16
AC005324.6	ENSG00000233002.2	AK128109.1-430	S	0.02
FAM157B	ENSG00000233013.4	PGOHUM00000236797	S	0.19
FAM157B	ENSG00000233013.4	PGOHUM00000236798	S	0.04
AC005009.2	ENSG00000233073.1	FJ588507.1-15	A	0.11
RP11-344E13.3	ENSG00000233098.3	ENST00000435925.2	S	0.49
RP11-344E13.3	ENSG00000233098.3	ENST00000584971.1	S	0.81
RP11-344E13.3	ENSG00000233098.3	NM_002936.3-3	A	0.08
RP11-344E13.3	ENSG00000233098.3	PGOHUM00000236977	A	0.56
CYP4F59P	ENSG00000233244.2	PGOHUM00000236081	S	0.24
CYP4F59P	ENSG00000233244.2	PGOHUM00000236082	S	0.15
RP11-277L2.3	ENSG00000233368.2	ENST00000452356.2	A	0.16
LA16c-23H5.4	ENSG00000233408.1	ENST00000412729.1	A	0.02
RP3-462D8.2	ENSG00000233577.1	PGOHUM00000246547	A	0.41
AC092835.2	ENSG00000233757.2	PGOHUM00000240786	S	0.08
RP1-122P22.2	ENSG00000233895.1	PGOHUM00000247604	S	0.54
ADAM6	ENSG00000233988.1	PGOHUM00000247914	S	0.15
LL0XNC01-237H1.3	ENSG00000234050.1	NM_006822.2-20	A	0.04
RP11-308D16.4	ENSG00000234062.3	PGOHUM00000242042	S	0.27
CTD-2090I13.1	ENSG00000234277.2	PGOHUM00000245228	S	0.28
AC012146.7	ENSG00000234327.2	PGOHUM00000236908	A	0.29
hsa-mir-490	ENSG00000234352.4	NR_073022.1-17	A	0.11
LL0XNC01-250H12.3	ENSG00000234405.1	NM_006822.2-21	A	0.05
FAM74A6	ENSG00000234407.3	PGOHUM00000236485	S	0.55
RP11-706O15.3	ENSG00000234449.2	PGOHUM00000250044	S	0.32
RP11-706O15.3	ENSG00000234449.2	PGOHUM00000250045	S	0.12
KB-1592A4.14	ENSG00000234503.1	PGOHUM00000246422	A	0
MAPKAPK5-AS1	ENSG00000234608.2	ENST00000507132.2	S	0.49
RP11-262H14.3	ENSG00000234665.3	NM_001080467.2-18	A	0.03
CTD-2666L21.1	ENSG00000234773.2	PGOHUM00000234165	A	0.73
CTD-2666L21.1	ENSG00000234773.2	PGOHUM00000234511	S	0.31
LINC00458	ENSG00000234787.2	NM_001171908.1-2	A	0.02
RFTN1P1	ENSG00000234795.4	ENST00000455527.1	S	0.11
FAM197Y2	ENSG00000234803.3	PGOHUM00000233710	S	0.47
AC003958.2	ENSG00000234859.1	PGOHUM00000237073	A	0.05
AL022344.5	ENSG00000234864.1	ENST00000412710.1	A	0.03
RP11-480I12.7	ENSG00000234996.3	ENST00000438944.1	S	0.16
DPP10-AS1	ENSG00000235026.1	NM_032364.5-351	A	0
RP11-395E19.5	ENSG00000235283.2	PGOHUM00000236477	A	0.19
LINC00957	ENSG00000235314.1	PGOHUM00000232673	A	0.2
DNM1P51	ENSG00000235370.3	ENST00000558731.1	S	0.26
DNM1P51	ENSG00000235370.3	PGOHUM00000246901	S	0.04
LINC00623	ENSG00000235398.3	PGOHUM00000251076	S	0.97
LINC00623	ENSG00000235398.3	PGOHUM00000251078	S	0.43
RP11-470L19.2	ENSG00000235407.1	ENST00000474680.1	A	0.09
TOPORS-AS1	ENSG00000235453.3	PGOHUM00000236007	A	0.82
AC002310.12	ENSG00000235560.3	BC036861.1-245	A	0.07
RP11-324H6.5	ENSG00000235618.2	ENST00000417804.1	S	0.42
RP11-324H6.5	ENSG00000235618.2	NM_031452.3-4	S	0.03
RP3-522P13.3	ENSG00000235733.2	ENST00000493462.2	A	0.05
LINC00837	ENSG00000235824.2	BC046183.1-3	A	0.18
RP11-338C15.5	ENSG00000235862.2	NM_130899.2-1	A	0.52
RP11-403I13.8	ENSG00000235999.1	PGOHUM00000244989	S	0.12
RP1-117O3.2	ENSG00000236065.2	NM_002952.3-2	S	0.06
RP5-827C21.2	ENSG00000236358.1	PGOHUM00000244484	A	0.1
FAM157A	ENSG00000236438.2	PGOHUM00000238323	S	0.07
FAM157A	ENSG00000236438.2	PGOHUM00000238324	S	0.02
RP1-125I3.2	ENSG00000236528.1	NR_073610.1-1	A	0.04
Z97634.3	ENSG00000236829.4	ENST00000435229.1	S	0.41
CBR3-AS1	ENSG00000236830.1	ENST00000419943.1	A	0.45
CBR3-AS1	ENSG00000236830.1	NM_015955.2-4	A	0.01
AP001615.9	ENSG00000236883.1	AK098785.1-9	A	0.02
RP5-1063M23.2	ENSG00000236908.2	PGOHUM00000239297	A	0.18
RP4-651E10.4	ENSG00000236915.1	PGOHUM00000244780	A	0.05
RP11-640M9.1	ENSG00000236943.1	PGOHUM00000251079	S	0.97
RP11-640M9.1	ENSG00000236943.1	PGOHUM00000251080	S	0.43
RP4-669L17.10	ENSG00000237094.6	ENST00000432723.3	A	0
RP4-669L17.10	ENSG00000237094.6	NM_015125.3-2	A	0.01
RP4-669L17.10	ENSG00000237094.6	PGOHUM00000251104	S	0.33
HAND2-AS1	ENSG00000237125.4	AB464287.1-10	A	0.01
RP11-351M16.3	ENSG00000237128.1	PGOHUM00000251263	A	0
LINC00987	ENSG00000237248.3	NM_001099285.1-7	A	0.11
LINC00987	ENSG00000237248.3	PGOHUM00000239326	A	0.01
RP11-193H5.1	ENSG00000237250.3	PGOHUM00000245266	S	0.05
RP11-782C8.4	ENSG00000237291.2	PGOHUM00000244182	A	0
TTN-AS1	ENSG00000237298.3	PGOHUM00000240442	A	0.01
CECR7	ENSG00000237438.1	PGOHUM00000246389	S	0.5
RP11-280O1.2	ENSG00000237463.1	ENST00000443009.2	A	0.43
RP3-461P17.9	ENSG00000237464.1	PGOHUM00000247663	S	0.12
RP11-206L10.9	ENSG00000237491.3	ENST00000590817.1	A	0
DGCR5	ENSG00000237517.4	PGOHUM00000246401	S	0.37
RP11-324L3.1	ENSG00000237579.2	ENST00000605515.1	A	0.02
RP11-327I22.4	ENSG00000237587.2	NR_027995.1-89	A	0.01
RP11-360O19.4	ENSG00000237685.1	ENST00000401900.1	A	0.04
FAM197Y6	ENSG00000237802.2	PGOHUM00000233707	S	0.31
RP11-34P13.7	ENSG00000238009.2	AK021903.1-1	S	0.01
RP11-34P13.7	ENSG00000238009.2	NM_015125.3-1	A	0.01
AC138035.2	ENSG00000238035.4	BC092421.1-323	S	0.02
AC138035.2	ENSG00000238035.4	PGOHUM00000251405	S	0.22
AF011889.2	ENSG00000238039.1	ENST00000324799.4	A	0.18
RP11-483I13.2	ENSG00000238122.1	ENST00000434803.1	A	0.02
RP11-108M9.4	ENSG00000238142.1	ENST00000453917.1	A	0.31
RP11-435B5.5	ENSG00000238261.4	AK024458.1-9	S	0.07
RP11-435B5.5	ENSG00000238261.4	PGOHUM00000244192	S	0.05
RP11-435B5.5	ENSG00000238261.4	PGOHUM00000244902	S	0.27
RP11-435B5.5	ENSG00000238261.4	PGOHUM00000251123	S	0.5
RP5-1121E10.2	ENSG00000238358.2	ENST00000479881.1	A	0
RP11-379K17.4	ENSG00000239219.2	NM_001159702.2-4	S	0.39
GOLGA2P2Y	ENSG00000239533.1	ENST00000423852.1	S	0.66
LINC00879	ENSG00000239589.1	NM_025222.3-491	A	0.02
RP11-446H18.5	ENSG00000239828.2	NM_004077.2-5	S	0
RP11-34P13.8	ENSG00000239945.1	AK021903.1-1	S	0
RP4-584D14.5	ENSG00000240449.1	PGOHUM00000250978	A	0.02
RP11-206L10.10	ENSG00000240453.1	ENST00000590817.1	S	0.1
RP11-3P17.4	ENSG00000240567.1	PGOHUM00000250310	S	0.11
RP11-508N22.9	ENSG00000241125.1	PGOHUM00000238732	S	0
RP11-342M3.1	ENSG00000241317.1	ENST00000446835.1	S	0.12
IDS	ENSG00000241489.2	ENST00000324799.4	A	0
RP11-372E1.6	ENSG00000241570.3	NM_001272104.1-4	A	0.05
TRBV11-2	ENSG00000241657.1	PGOHUM00000233035	S	0.48
RP11-34P13.13	ENSG00000241860.2	PGOHUM00000243860	S	0.06
CTC-340A15.2	ENSG00000241956.5	PGOHUM00000235447	A	0.31
RP11-690C23.2	ENSG00000242042.1	ENST00000398739.2	S	0.06
RP1-90G24.10	ENSG00000242082.1	ENST00000397477.2	S	0.02
LINC00969	ENSG00000242086.3	AK125217.1-428	S	0.03
LINC00969	ENSG00000242086.3	PGOHUM00000250313	S	0.09
RP11-464F9.1	ENSG00000242288.5	NM_001037131.2-12	S	0.06
RP11-464F9.1	ENSG00000242288.5	PGOHUM00000238533	S	0.78
RP11-498P14.3	ENSG00000242375.1	ENST00000375210.2	S	0.02
LINC00960	ENSG00000242516.1	PGOHUM00000238078	S	0.06
RP11-435B5.3	ENSG00000242569.2	PGOHUM00000244902	S	0.49
RP11-716O23.2	ENSG00000242753.1	NM_004705.2-18	S	0.01
AC005062.2	ENSG00000243004.1	ENST00000396599.2	A	0.25
LINC00359	ENSG00000243300.1	NM_003324.4-4	S	0.02
RP11-445N18.7	ENSG00000243349.1	PGOHUM00000238761	S	0.1
MIR1302-10	ENSG00000243485.1	ENST00000538476.1	A	0.04
LINC00883	ENSG00000243701.1	NM_004077.2-5	A	0.04
NBPF5P	ENSG00000243967.3	PGOHUM00000244135	A	0
NBPF5P	ENSG00000243967.3	PGOHUM00000251119	S	0.41
RP11-314A20.2	ENSG00000244184.1	PGOHUM00000236906	A	0
CTD-2314B22.3	ENSG00000244306.5	ENST00000548443.2	S	0.02
CTD-2314B22.3	ENSG00000244306.5	ENST00000550323.1	S	0.39
CTD-2314B22.3	ENSG00000244306.5	ENST00000550868.3	A	0.35
CTD-2314B22.3	ENSG00000244306.5	NM_001128916.1-3	A	0.56
CTD-2314B22.3	ENSG00000244306.5	NR_015352.1-6	S	0.08
RP11-592B15.3	ENSG00000244393.2	ENST00000404618.2	S	0.13
OR2A1-AS1	ENSG00000244479.2	ENST00000436257.1	A	0.09
OR2A1-AS1	ENSG00000244479.2	PGOHUM00000250917	S	0.36
AP001258.4	ENSG00000245571.2	PGOHUM00000242308	S	0
KCTD21-AS1	ENSG00000246174.3	NM_001099285.1-4	S	0.33
RP11-386I8.6	ENSG00000246394.3	BC070181.1-5	A	0.07
DNM1P35	ENSG00000246877.1	PGOHUM00000247179	A	0.01
CSTF3-AS1	ENSG00000247151.2	ENST00000486188.1	A	0.34
RP11-373N22.3	ENSG00000247199.3	ENST00000440731.4	A	0.05
UBL7-AS1	ENSG00000247240.3	PGOHUM00000246851	A	0.04
RP11-637A17.2	ENSG00000247363.2	NM_000971.3-19	A	0.07
SEC24B-AS1	ENSG00000247950.2	NM_002139.3-6	S	0.05
RP11-79P5.2	ENSG00000247993.2	ENST00000328926.2	A	0.11
UBA6-AS1	ENSG00000248049.2	NM_001146261.2-3	A	0.05
UBA6-AS1	ENSG00000248049.2	NR_075098.1-2	A	0.02
CTD-2139B15.2	ENSG00000248223.1	PGOHUM00000235132	A	0.1
RP11-93K22.13	ENSG00000248243.1	PGOHUM00000237772	S	0.05
RP11-93K22.13	ENSG00000248243.1	PGOHUM00000238182	A	0.2
RP11-2O17.2	ENSG00000248529.1	NM_002156.4-18	S	0.09
RP11-844P9.2	ENSG00000248596.1	PGOHUM00000235462	S	0.24
RP11-844P9.2	ENSG00000248596.1	PGOHUM00000251344	S	0.87
CTD-2313N18.5	ENSG00000248671.2	ENST00000525656.1	S	0.23
CTD-2313N18.5	ENSG00000248671.2	PGOHUM00000242357	S	0.76
CTD-2313N18.5	ENSG00000248671.2	PGOHUM00000250408	A	0.47
LINC01085	ENSG00000248698.1	ENST00000511195.1	S	0.09
RP11-451H23.3	ENSG00000248717.1	NR_036494.1-9	A	0.01
LINC01095	ENSG00000248809.1	NM_003683.5-4	A	0.78
CTD-2231H16.1	ENSG00000249430.1	PGOHUM00000235495	S	0.4
RP11-576N17.5	ENSG00000250057.1	ENST00000450559.3	A	0
RP11-94C24.8	ENSG00000250286.1	NM_001130071.1-7	A	0.02
ZNF718	ENSG00000250312.2	ENST00000414523.2	A	0.55
ZNF718	ENSG00000250312.2	PGOHUM00000250742	S	0.22
ZNF718	ENSG00000250312.2	PGOHUM00000250743	S	0.64
RP11-440I14.2	ENSG00000250596.1	PGOHUM00000245775	S	0.28
RP11-704M14.1	ENSG00000250696.1	ENST00000514003.2	A	0.32
AC138035.1	ENSG00000250765.1	NM_015125.3-25	A	0.01
ZBED3-AS1	ENSG00000250802.2	ENST00000503360.1	S	0.57
RP11-325B23.2	ENSG00000251088.1	ENST00000394191.2	S	0.02
RP11-81H3.2	ENSG00000251138.2	PGOHUM00000239855	A	0.59
RP11-849H4.4	ENSG00000251143.1	NM_002473.4-3	A	0.01
RP11-400D2.2	ENSG00000251199.1	PGOHUM00000246083	A	0.13
RP11-440I14.3	ENSG00000251584.1	PGOHUM00000245775	A	0
RP11-673E1.1	ENSG00000251600.1	NM_021818.3-362	A	0.01
RP11-826N14.4	ENSG00000251623.1	PGOHUM00000235462	A	0.02
RP11-20I20.2	ENSG00000251652.1	ENST00000479478.1	A	0
RP11-527N22.1	ENSG00000253123.1	AY188950.1-631	A	0.37
RP11-941H19.3	ENSG00000253238.1	NR_026712.1-45	A	0
FAM183CP	ENSG00000253279.1	NR_026852.1-13	S	0.01
FAM183CP	ENSG00000253279.1	PGOHUM00000249606	S	0.2
RP11-1081M5.1	ENSG00000253369.1	NM_002692.3-2	A	0.01
RP11-257P3.3	ENSG00000253374.1	PGOHUM00000249405	A	0.18
RP11-586K2.1	ENSG00000253553.1	PGOHUM00000249740	S	0.34
KB-1107E3.1	ENSG00000253629.1	PGOHUM00000257195	A	0.04
RP11-981G7.2	ENSG00000253641.1	PGOHUM00000249227	A	0
PRSS51	ENSG00000253649.1	PGOHUM00000249227	S	0.42
RP11-981G7.3	ENSG00000253678.1	PGOHUM00000249227	S	0
AC008694.3	ENSG00000253798.1	PGOHUM00000235436	S	0.18
RP11-157I4.4	ENSG00000253859.2	PGOHUM00000249405	A	0.05
RP11-4K16.2	ENSG00000253972.1	PGOHUM00000257215	A	0
RP4-798P15.3	ENSG00000254154.3	ENST00000462729.1	S	0.26
RP11-182J1.1	ENSG00000254414.1	ENST00000531623.3	A	0.02
RP11-182J1.1	ENSG00000254414.1	ENST00000541103.2	A	0.2
RP11-304M2.6	ENSG00000254468.1	NM_015125.3-10	A	0
RP11-380O24.1	ENSG00000254485.1	NM_002629.2-16	A	0.08
RP11-727A23.7	ENSG00000254551.1	AK311909.1-5	A	0.19
RP11-304M2.5	ENSG00000254559.1	ENST00000433234.2	A	0.18
RP13-46H24.1	ENSG00000254739.1	X63547.1-7	S	0.07
RP11-674C21.9	ENSG00000254804.1	ENST00000530808.1	A	0.04
RP11-252C15.1	ENSG00000254813.1	NM_153364.3-13	A	0.03
RP11-23J9.5	ENSG00000254876.1	ENST00000531758.1	S	0.25
RP11-23J9.5	ENSG00000254876.1	ENST00000532209.1	S	0.45
RP11-144G6.12	ENSG00000254929.1	PGOHUM00000251241	S	0.09
RP11-429J17.7	ENSG00000254973.1	PGOHUM00000249521	S	0.1
RP11-23J9.4	ENSG00000255036.1	ENST00000531758.1	S	0.08
RP11-23J9.4	ENSG00000255036.1	ENST00000532209.1	S	0.22
RP11-304M2.3	ENSG00000255229.1	PGOHUM00000242108	A	0
RP11-142C4.6	ENSG00000255240.1	ENST00000528297.1	A	0.01
C14orf169	ENSG00000255242.1	NM_001042533.2-2	S	0.16
RP11-567I13.1	ENSG00000255351.1	NM_177559.2-1	A	0.31
ZNF252P-AS1	ENSG00000255559.1	ENST00000525753.1	A	0.11
RP11-377D9.3	ENSG00000255621.1	ENST00000331998.1	S	0.01
RP11-711M9.1	ENSG00000255989.1	PGOHUM00000240687	S	0.37
RP11-197N18.2	ENSG00000256028.2	PGOHUM00000239950	S	0.16
PADI6	ENSG00000256049.2	PGOHUM00000251109	S	0.12
RP11-118B22.4	ENSG00000256427.1	PGOHUM00000239326	A	0
RP11-667M19.10	ENSG00000256452.1	NM_030980.1-103	A	0
RP11-116G8.5	ENSG00000256462.1	NM_005184.2-12	A	0.29
GPR123-AS1	ENSG00000256925.1	ENST00000366099.1	S	0.04
AP000438.2	ENSG00000257002.1	DQ895104.2-13	A	0.02
RP11-611O2.5	ENSG00000257181.1	NM_016304.2-5	A	0.03
RP11-848D3.5	ENSG00000257235.1	NM_144972.4-137	A	0.07
RP11-496I2.2	ENSG00000257310.1	PGOHUM00000248012	A	0.02
RP11-56G10.2	ENSG00000257386.1	NM_001098833.1-2	A	0.02
RP11-597A11.2	ENSG00000257395.1	ENST00000548456.1	A	0.02
RP11-349A22.5	ENSG00000257621.3	BC067732.1-26	A	0.06
RP11-486O13.4	ENSG00000257759.2	ENST00000320746.5	S	0
RP11-386G11.10	ENSG00000258017.1	NM_006088.5-16	A	0.1
RP11-146E13.4	ENSG00000258188.1	ENST00000548443.2	A	0
RP11-146E13.4	ENSG00000258188.1	ENST00000550868.3	S	0
RP11-146E13.4	ENSG00000258188.1	NM_001128916.1-3	S	0
RP11-161H23.9	ENSG00000258334.1	NM_032737.3-9	A	0.11
RP11-317N8.5	ENSG00000258938.1	PGOHUM00000248136	A	0.14
RP11-566K11.4	ENSG00000259006.1	ENST00000540694.1	A	0.17
RP11-597A11.6	ENSG00000259069.1	ENST00000548456.1	S	0
LINC00639	ENSG00000259070.1	PGOHUM00000248141	A	0.04
ADAM20P1	ENSG00000259158.1	ENST00000320746.5	S	0.36
RP11-69H14.6	ENSG00000259176.1	NM_001005500.1-286	S	0.09
RP11-69H14.6	ENSG00000259176.1	PGOHUM00000246984	S	0.37
RP11-69H14.6	ENSG00000259176.1	PGOHUM00000251160	A	0.09
RP11-133K1.6	ENSG00000259198.1	NM_001002.3-11	A	0.06
RP13-608F4.8	ENSG00000259206.1	ENST00000560795.1	S	0.07
RP13-608F4.8	ENSG00000259206.1	PGOHUM00000247205	S	0.02
RP11-182J1.12	ENSG00000259244.1	PGOHUM00000251192	S	0.26
RP11-152F13.8	ENSG00000259310.1	ENST00000559039.1	S	0.07
RP11-152F13.8	ENSG00000259310.1	PGOHUM00000247220	S	0.02
RP11-798K3.2	ENSG00000259347.1	PGOHUM00000246829	S	0.41
RP11-752G15.3	ENSG00000259462.1	PGOHUM00000246895	A	0.06
RP11-654A16.3	ENSG00000259475.1	NM_006262.3-75	A	0.04
RP11-526I2.1	ENSG00000259540.1	PGOHUM00000246940	A	0.23
MIR1302-11	ENSG00000259553.1	ENST00000338304.4	A	0.03
RP11-566K19.3	ENSG00000259596.1	ENST00000560512.1	S	0.39
CTD-2012M11.3	ENSG00000259603.1	NM_016358.2-16	A	0.02
RP11-467H10.2	ENSG00000259628.1	PGOHUM00000250956	S	0.05
RP11-182J1.13	ENSG00000259774.1	PGOHUM00000247244	S	0.15
RP11-343H19.2	ENSG00000259827.1	ENST00000563717.2	S	0.11
AC009120.6	ENSG00000259972.1	ENST00000563377.1	S	0.03
LINC00657	ENSG00000260032.1	NR_026790.1-560	S	0.98
RP11-488I20.9	ENSG00000260073.1	ENST00000566185.1	A	0.13
RP11-33B1.4	ENSG00000260091.1	PGOHUM00000245677	A	0.54
RP11-19N8.4	ENSG00000260141.1	ENST00000564334.1	S	0.02
CTC-471J1.2	ENSG00000260160.1	PGOHUM00000234389	S	0.07
SLX1B-SULT1A4	ENSG00000260280.1	PGOHUM00000250649	A	0.08
RP11-24M17.4	ENSG00000260288.1	PGOHUM00000247179	S	0
RP11-24M17.4	ENSG00000260288.1	PGOHUM00000247181	S	0
RP11-384K6.6	ENSG00000260404.2	PGOHUM00000246051	S	0.08
RP11-384K6.6	ENSG00000260404.2	PGOHUM00000246052	S	0.03
RP11-384K6.6	ENSG00000260404.2	PGOHUM00000246054	S	0
FAM157C	ENSG00000260528.2	PGOHUM00000249189	S	0.25
FAM157C	ENSG00000260528.2	PGOHUM00000249190	S	0.05
FAM157C	ENSG00000260528.2	PGOHUM00000249191	S	0.13
FAM157C	ENSG00000260528.2	PGOHUM00000249194	S	0.1
RP11-72I8.1	ENSG00000260735.1	PGOHUM00000248992	S	0.12
RP11-72I8.1	ENSG00000260735.1	PGOHUM00000250637	A	0
RP11-439E19.10	ENSG00000260855.1	ENST00000504864.2	A	0
AC137934.1	ENSG00000260923.1	PGOHUM00000249194	S	0.14
GS1-279B7.1	ENSG00000261024.1	PGOHUM00000244369	S	0.64
MIR4313	ENSG00000261043.1	PGOHUM00000247181	A	0.11
RP11-545A16.4	ENSG00000261060.1	NM_001037131.2-1	S	0.02
RP11-1000B6.3	ENSG00000261064.1	ENST00000454486.4	A	0.03
RP11-179B15.6	ENSG00000261076.1	AK096038.1-12	S	0.46
RP11-690I21.2	ENSG00000261096.1	ENST00000569668.1	A	0.2
RP11-356C4.5	ENSG00000261172.1	PGOHUM00000249189	A	0.19
RP11-356C4.5	ENSG00000261172.1	PGOHUM00000249190	A	0
RP11-356C4.5	ENSG00000261172.1	PGOHUM00000249191	A	0.08
RP11-114H24.7	ENSG00000261244.1	ENST00000562938.1	A	0.02
RP11-760D2.11	ENSG00000261275.1	AK128109.1-1001	S	0.48
CTA-14H9.5	ENSG00000261353.1	NR_027451.1-235	S	0.02
RP11-1007O24.3	ENSG00000261423.1	PGOHUM00000251211	A	0.16
RP11-399O19.9	ENSG00000261438.1	PGOHUM00000238881	S	0.21
LINC00566	ENSG00000261498.1	AK125119.1-2	S	0
RP11-46D6.1	ENSG00000261512.2	NM_001204887.1-16	S	0.26
CTD-2144E22.6	ENSG00000261566.1	ENST00000570988.1	A	0
RP13-467H17.1	ENSG00000261693.1	AK126126.1-15	A	0
RP11-178L8.5	ENSG00000261697.1	ENST00000465012.1	A	0.04
SSTR5-AS1	ENSG00000261713.1	ENST00000314015.1	S	0.43
RP11-161M6.5	ENSG00000261720.1	ENST00000314015.1	A	0.59
RP11-650L12.2	ENSG00000261762.1	NM_000747.2-435	A	0.25
CTC-459F4.1	ENSG00000261770.1	NM_001085469.1-2	A	0.01
RP11-283I3.6	ENSG00000261799.1	NM_001129826.1-1	A	0.16
LINC00662	ENSG00000261824.2	BC036258.1-10	S	0.27
RP11-506D12.5	ENSG00000261976.2	PGOHUM00000250841	A	0.1
RP11-124N19.3	ENSG00000262198.1	BC110325.1-1	S	0
RP11-676J12.4	ENSG00000262228.1	ENST00000358446.2	S	1
RP11-85G18.6	ENSG00000262412.1	PGOHUM00000238378	A	0.05
LINC00621	ENSG00000262619.1	BC110325.1-1	A	0.04
RP5-1050D4.4	ENSG00000262678.1	ENST00000366373.2	S	0.1
RP11-156P1.3	ENSG00000262879.1	PGOHUM00000237096	S	0.76
AF001548.6	ENSG00000263065.1	BC144640.1-142	A	0.11
TAPT1-AS1	ENSG00000263327.2	PGOHUM00000245473	A	0.56
CTD-2541J13.2	ENSG00000263424.1	NM_001080976.1-1	A	0.4
LINC00667	ENSG00000263753.1	PGOHUM00000234848	A	0.54
RP1-37N7.1	ENSG00000264177.1	ENST00000586597.1	A	0.01
RP11-757O6.1	ENSG00000264222.1	AK024458.1-128	S	0.02
RP11-381P6.1	ENSG00000264660.1	ENST00000435925.2	S	0.21
RP11-381P6.1	ENSG00000264660.1	ENST00000584971.1	S	0.19
RP11-92B11.3	ENSG00000264673.1	ENST00000582212.1	A	0.18
RP11-815I9.4	ENSG00000264885.1	NM_001455.3-7	S	0.07
RP11-835E18.5	ENSG00000265091.1	NM_021104.1-16	S	0.87
CTB-187M2.2	ENSG00000265126.1	PGOHUM00000250832	A	0.12
RP13-20L14.6	ENSG00000265458.1	AK090414.1-306	A	0.02
DTX2P1-UPK3BP1-PMS2P11	ENSG00000265479.1	NR_003666.1-774	A	0.02
DTX2P1-UPK3BP1-PMS2P11	ENSG00000265479.1	PGOHUM00000250954	S	0.23
DTX2P1-UPK3BP1-PMS2P11	ENSG00000265479.1	PGOHUM00000250955	S	0.47
DTX2P1-UPK3BP1-PMS2P11	ENSG00000265479.1	PGOHUM00000250956	S	0.7
CTD-3157E16.1	ENSG00000265519.1	NM_001009813.2-9	A	0.11
CXADRP3	ENSG00000265766.1	PGOHUM00000234879	S	0.19
CYP4F35P	ENSG00000265787.1	PGOHUM00000235015	S	0
CYP4F35P	ENSG00000265787.1	PGOHUM00000235016	S	0.06
RP11-19P22.5	ENSG00000265788.1	PGOHUM00000237000	S	0.01
LINC00668	ENSG00000265933.1	PGOHUM00000234978	A	0.26
RP11-822E23.6	ENSG00000266050.1	ENST00000582941.1	S	0.12
RP11-822E23.2	ENSG00000266466.1	NM_001039469.2-19	S	0
RP11-1007I13.4	ENSG00000266560.1	PGOHUM00000241601	S	0.52
RP11-744K17.9	ENSG00000266795.2	PGOHUM00000237312	S	0.03
CTD-2008P7.8	ENSG00000266830.1	ENST00000582808.1	A	0.19
RP11-744K17.2	ENSG00000266885.1	ENST00000577391.1	A	0
RP11-744K17.2	ENSG00000266885.1	ENST00000578792.1	S	0.12
RP11-798G7.8	ENSG00000266918.1	ENST00000581296.1	A	0
RP11-1072C15.2	ENSG00000266979.1	AF197137.1-3	A	0.01
AC015849.16	ENSG00000266999.1	PGOHUM00000237040	S	0.87
RP11-242D8.1	ENSG00000267002.1	NM_001003.2-17	S	0.02
AC010525.7	ENSG00000267018.1	ENST00000366135.1	S	0.45
RP11-384O8.1	ENSG00000267034.1	ENST00000542880.1	A	0.07
CTD-3193K9.4	ENSG00000267042.1	NM_032551.4-12	A	0.03
RP11-434D2.3	ENSG00000267075.1	AK128109.1-442	S	0.61
TBC1D3P1-DHX40P1	ENSG00000267104.1	ENST00000590047.1	S	0.08
TBC1D3P1-DHX40P1	ENSG00000267104.1	PGOHUM00000237119	S	0.4
RP11-527L4.5	ENSG00000267166.1	PGOHUM00000237080	S	0.07
AC010525.6	ENSG00000267183.1	ENST00000366135.1	S	0
RP11-798G7.6	ENSG00000267198.1	ENST00000581296.1	A	0.01
RP11-798G7.6	ENSG00000267198.1	PGOHUM00000237089	A	0.33
RP11-798G7.6	ENSG00000267198.1	PGOHUM00000237410	S	0.77
AC005307.3	ENSG00000267243.1	PGOHUM00000234277	S	0.12
RP11-798G7.7	ENSG00000267246.1	ENST00000581296.1	S	0.01
RP11-798G7.7	ENSG00000267246.1	PGOHUM00000237089	S	0.11
CEBPA-AS1	ENSG00000267296.2	ENST00000320232.6	S	0.76
RP11-178C3.2	ENSG00000267302.1	PGOHUM00000237119	A	0.02
CTC-260E6.6	ENSG00000267383.2	ENST00000497576.1	A	0.11
RP11-866E20.3	ENSG00000267462.1	ENST00000589292.1	A	0.11
CTC-250I14.3	ENSG00000267512.1	AK058063.1-402	A	0.04
AC005264.2	ENSG00000267551.3	PGOHUM00000256837	S	0.12
RP11-383M4.6	ENSG00000267559.1	ENST00000419782.2	A	0.03
RP11-383M4.6	ENSG00000267559.1	NM_001083124.1-34	A	0
CTC-459F4.3	ENSG00000267575.1	PGOHUM00000234649	S	0.26
CTD-2540B15.11	ENSG00000267580.1	ENST00000425420.2	A	0.09
AC138472.6	ENSG00000267614.1	PGOHUM00000250581	S	0
CTD-2540B15.7	ENSG00000267727.1	ENST00000425420.2	A	0.06
AC006116.24	ENSG00000267776.1	ENST00000590141.1	S	0.14
RP11-255H23.4	ENSG00000267924.1	NM_002295.4-30	A	0.02
CTD-2619J13.9	ENSG00000268049.1	PGOHUM00000234457	A	0.14
CTD-3137H5.1	ENSG00000268199.1	ENST00000541164.1	A	0.16
CTD-2619J13.8	ENSG00000268230.1	PGOHUM00000234457	S	0.03
RP1-283E3.8	ENSG00000268575.1	ENST00000418950.2	A	0.01
LLNLR-249E10.1	ENSG00000268673.2	PGOHUM00000250561	A	0.05
CTC-457E21.6	ENSG00000268823.1	ENST00000596977.1	S	0.05
RP11-1137G4.3	ENSG00000268845.1	ENST00000597372.1	A	0.01
CTD-2619J13.17	ENSG00000268912.1	PGOHUM00000234458	S	0.17
CTD-2620I22.1	ENSG00000269082.1	PGOHUM00000250585	S	0.03
CTC-523E23.5	ENSG00000269086.2	ENST00000392228.1	S	0.03
CTC-523E23.5	ENSG00000269086.2	NM_001257190.1-9	A	0.18
CTC-513N18.7	ENSG00000269110.1	NR_004846.2-834	S	0.01
CTD-3099C6.5	ENSG00000269349.1	PGOHUM00000250617	A	0.18
CTD-3099C6.5	ENSG00000269349.1	PGOHUM00000250618	A	0.12
AC093063.3	ENSG00000269460.1	ENST00000455832.3	S	0.02
CTD-2619J13.19	ENSG00000269473.1	PGOHUM00000256856	S	0.1
AC016629.3	ENSG00000269600.1	AK130965.1-57	A	0.15
AC005523.2	ENSG00000269604.1	BC015896.1-4	A	0.01
RP11-345P4.7	ENSG00000269737.1	PGOHUM00000244579	S	0.04
CTD-3099C6.9	ENSG00000269825.1	PGOHUM00000234399	S	0.01
CTD-2583A14.8	ENSG00000269867.1	ENST00000603829.1	A	0.09
RP11-3P17.5	ENSG00000269888.1	PGOHUM00000250310	S	0.27
RP4-740C4.6	ENSG00000269896.1	ENST00000417061.2	S	0.09
FAM226B	ENSG00000269911.1	NR_073149.1-45	S	0.45
CTD-2576F9.2	ENSG00000270017.1	ENST00000565166.2	A	0.06
LINC00965	ENSG00000270074.1	PGOHUM00000249570	S	0.17
RP11-259K5.2	ENSG00000270194.1	ENST00000313442.2	S	0.98
RP11-65L3.2	ENSG00000270277.1	PGOHUM00000240442	A	0
RP1-90J20.12	ENSG00000270346.1	NM_014500.4-3	A	0
RP11-171I2.2	ENSG00000270574.1	PGOHUM00000240442	A	0.01
RP11-1186N24.5	ENSG00000270580.1	PGOHUM00000250637	S	0.39
RP11-1186N24.5	ENSG00000270580.1	PGOHUM00000250638	S	0.41
AJ271736.10	ENSG00000270726.1	ENST00000359512.3	S	0.13
RP11-171I2.5	ENSG00000271011.1	PGOHUM00000240442	A	0.01
CTC-523E23.11	ENSG00000271109.1	ENST00000392228.1	A	0
RP11-171I2.4	ENSG00000271141.1	PGOHUM00000240442	A	0.01
RP3-368A4.5	ENSG00000271430.1	PGOHUM00000257272	A	0.05

## Sheet: Table 2
Supplementary Table 2. Statistical analysis of the deregulated lncRNAs in the BCCA and TCGA cohorts (BHC-corrected p-values).
Name	BHC_BCCA	BHC_TCGA
AC005062.2	0.00830016	0.00334233
AC005264.2	0.000111619	9.37457e-09
AC005324.6	1.24248e-05	0
AC008132.13	0.00147906	1.69712e-06
AC010525.7	0.000677714	0.00207795
AC137934.1	3.2056e-05	0.00725328
ADAM20P1	0.0146554	0.000757993
AF001548.6	3.07411e-07	0.00105594
AGAP11	1.14463e-07	0
AP000438.2	0	0
AP000525.9	0.00257119	0
BMS1P18	0.0432192	5.25253e-06
C1QTNF9B-AS1	0.000103571	0.00259988
CEBPA-AS1	0.000932494	2.32757e-06
CTA-14H9.5	0.0161912	0.000475904
CTC-250I14.3	0.00642486	0.0137812
CTD-2008P7.8	4.99541e-05	4.66869e-08
CTD-2201G3.1	0.001842	8.5741e-08
CTD-2314B22.3	0.00611609	0
CTD-2527I21.4	0.000499329	0
CTD-2619J13.17	2.8655e-05	1.63426e-07
CTD-2619J13.9	4.31335e-06	0.0385466
CTD-2666L21.1	0.000469681	0.030935
CYP4F35P	0.000761461	0.00495432
DGCR5	0.000682408	0
DNM1P51	0.000339448	1.16498e-06
FAM41C	0.00185819	0.0153611
FAM66C	1.21356e-05	8.18893e-09
FAM74A4	0.00529925	0.00353986
FAM74A6	0.000291158	6.79745e-05
FAM95B1	1.90342e-05	2.3037e-09
FTX	0.021084	0.0104874
H1FX-AS1	0.000129119	7.97342e-05
HCG11	2.25588e-06	0.013412
HLA-F-AS1	3.2056e-05	0.003777
LINC00086	0.0301304	0.0395021
LINC00087	2.11834e-07	0
LINC00342	0.0256618	0.0166404
LINC00359	0.0170563	4.72164e-07
LINC00466	0.0421326	4.20338e-05
LINC00639	7.37966e-08	1.85965e-07
LINC00667	0.00257119	2.48493e-05
LINC00863	2.51387e-06	0.00130976
LINC00883	0	0
LINC00957	8.39788e-06	0.00304281
LINC00982	7.08628e-05	4.91271e-08
LINC00987	0	0
LL0XNC01-250H12.3	1.5943e-05	0
LY86-AS1	0.00334633	0.00129777
MMP24-AS1	0.0428722	0.0479032
OR2A1-AS1	9.21593e-06	1.88564e-06
PCBP1-AS1	0.00029623	7.97342e-05
PTCHD3P1	7.65925e-05	0.00790168
RAMP2-AS1	0	0
RP11-1000B6.3	0.000242574	4.52336e-06
RP11-1007O24.3	4.09748e-05	3.86835e-05
RP11-1186N24.5	1.21356e-05	0.000396215
RP11-161H23.9	9.58478e-07	2.61156e-08
RP11-182J1.1	1.85277e-07	0
RP11-193H5.1	0.0325652	0.0343485
RP1-122P22.2	2.79221e-07	0.0068419
RP11-23J9.4	4.39037e-07	3.78745e-07
RP11-23J9.5	0.000259882	0.00032909
RP11-259K5.2	0.00479286	9.02497e-05
RP11-283I3.6	0.000169653	4.06207e-08
RP11-324H6.5	0.00464191	0.00277102
RP11-338C15.5	2.79245e-05	0.000355978
RP11-344E13.3	5.68449e-06	0.000158346
RP11-349A22.5	0.00231195	5.8256e-09
RP11-34P13.7	0.000566688	0.00106958
RP11-373N22.3	0.000498185	1.14624e-09
RP11-386G11.10	0.00930387	0.020008
RP11-390F4.3	0.000845929	0
RP11-399O19.9	0.00157822	0.000316976
RP11-417J8.6	1.45494e-05	5.94487e-05
RP11-435B5.3	8.94235e-05	1.58053e-05
RP11-435B5.5	9.30954e-07	2.09515e-06
RP11-439L8.3	0.0134248	5.93897e-06
RP11-446H18.5	0.000487751	2.3037e-09
RP11-50E11.3	0.000120338	6.20157e-05
RP11-526I2.1	2.09876e-05	0.00712068
RP11-527N22.1	0	9.80557e-07
RP11-566K11.4	5.19777e-05	9.88849e-07
RP11-56G10.2	1.85277e-07	0.00286009
RP11-650L12.2	0.00168281	0
RP11-690I21.2	5.6163e-05	2.27129e-05
RP11-752G15.3	0.00173905	0.0154665
RP11-782C8.5	5.19777e-05	0
RP11-81H3.2	2.1939e-05	0
RP11-822E23.6	0.000766326	0.0245658
RP11-93K22.13	0.000147571	0
RP3-368A4.5	0.00335538	0.00268415
RP4-610C12.4	0.00105042	2.99166e-06
RP4-740C4.6	0.000213122	0.0185052
RP4-792G4.2	0.00102307	0
RP5-1198O20.4	0	3.01507e-06
RP5-944M2.3	0.0421326	0.0082896
SSTR5-AS1	0.0281171	0.0273464
TOPORS-AS1	0.00165901	0.00032909
TPT1-AS1	0.0138564	0.0415196
TPTEP1	0.0347054	0.0239531
Z97634.3	0.00243945	0.0110911
ZBED3-AS1	0.00554654	0.000293803
ZNF833P	2.47613e-05	1.14624e-09

## Sheet: Table 3
Supplementary Table 3. Number of PUBMED entries for lncRNA cancer-association.
lncRNA	Cancer	Lung Cancer
LINC00667	1	-
RAMP2-AS1	1	-
TOPORS-AS1	1	-
HLA-F-AS1	3	1
LINC00982	3	1
HCG11	3	-
ZBED3-AS1	4	-
DGCR5	5	2
FTX	15	-
AGAP11	1	-
FAM41C	2	-
LINC00086	2	-
PCBP1-AS1	4	-
TPT1-AS1	2	-
LINC00342		3
C1QTNF9B-AS1	1	-
FAM66C	1	-
LINC00883	1	-
LY86-AS1	1	-
MMP24-AS1	1	0

## Sheet: Table 4
Supplementary Table 4. Genomic locations of significant lncRNAs and their respective parent genes.
LncRNA	Chromosome/scaffold name	Gene start (bp)	Gene end (bp)	Parent	Chromosome (GRCh37/hg19)	Gene start (bp)	Gene end (bp)
RP11-439L8.3	1	31971625	31972010	ADC	1	(33546705	33586131)
RP4-740C4.6	1	2350414	2352820	AL513477.1	1	(2281853	2284259)
RP11-417J8.6	1	142700037	142711408	ANKRD20A2	9	(42368303	42411410)
RP11-782C8.5	1	143216056	143226395	ANKRD20A2	9	(42368303	42411410)
RP11-435B5.5	1	143393983	143394199	ANKRD20A2	9	(42368303	42411410)
RP11-435B5.3	1	143375107	143378961	ANKRD20A2	9	(42368303	42411410)
RP11-34P13.7	1	89295	133723	CIC	19	(42772689	42799949)
FAM41C	1	868071	876903	FAM166A	9	(140138036	140142222)
RP11-338C15.5	1	212624284	212626771	FAM71B	5	(156588857	156593279)
RP5-1198O20.4	1	44030443	44115913	KRT8	12	(53290971	53343738)
LINC00982	1	3059615	3068437
RP11-193H5.1	1	237862175	237928321	POTEF	2	(130831108	130886795)
LINC00466	1	63159087	63317274	RPSAP58	19	(23945807	24010937)
RP11-435B5.5	1	143393983	143394199	SNX18	5	(53813589	53842416)
RP11-435B5.5	1	143393983	143394199	TBC1D27	17	(16826229	16838153)
FAM41C	1	868071	876903	TUBA3D	2	(132233666	132240507)
RP4-792G4.2	1	63320884	63324441	WI2-2373I1.1	7	(330617	330787 )
LINC00342	2	95807118	95816215	NEBL	10	(21068902	21463116)
PCBP1-AS1	2	69962263	70103220	PCBP2	12	(53835525	53874946)
RP11-690I21.2	2	231809846	231812352	AC073476.2	2	(232674784	232675554)
RP11-93K22.13	3	130089433	130094304	ALG1L8P	11	(67552741	67560816)
RP11-446H18.5	3	107272611	107421304	CS	12	(56665483	56694176)
LINC00883	3	107240692	107326964	CS	12	(56665483	56694176)
RP11-93K22.13	3	130089433	130094304	FAM86B3P	8	(8086092	8102387)
H1FX-AS1	3	129315392	129326225	NUP210	3	(13357737	13461809)
RP11-259K5.2	3	37241789	37244177
ZBED3-AS1	5	77086688	77166909	HMGB1	13	(31032877	31191734)
CTD-2201G3.1	5	113323028	113437174	MARK4	19	(45582546	45808541)
RP11-373N22.3	5	148268307	148383783	PGBD4	15	(34394274	34396591)
CTA-14H9.5	6	26527063	26527404	LINC00657	20	(34633540	34638882)
HCG11	6	26521709	26527404	LINC00657	20	(34633540	34638882)
HLA-F-AS1	6	29726601	29749049	MICE	6	(29709234	29716880)
HLA-F-AS1	6	29726601	29749049	RPL23A	17	(27046411	27051377)
LY86-AS1	6	6346465	6622771	SNAPC5	15	(66782473	66790151)
OR2A1-AS1	7	144300395	144356181	OR2A42	7	(143929004	143929936)
LINC00957	7	44039171	44042306	RASA4B	7	(102122892	102158228)
AC005062.2	7	19918981	20140453	RPL21	13	(27825446	27830828)
RP11-527N22.1	8	37326575	37331984	PPARGC1B	5	(149109815	149234585)
RP11-390F4.3	9	6716495	6727438	CDC42	1	(22379120	22419437)
FAM95B1	9	40321299	40329221	CYP4F3	19	(15751707	15773635)
FAM95B1	9	40321299	40329221	CYP4F31P	2	(132044330	132050127)
TOPORS-AS1	9	32551144	32568621	DFFB	1	(3773845	3801993)
FAM74A4	9	61205258	61212373	FAM74A2	9	(65487273	65494386)
FAM74A6	9	60929774	60936746	FAM74A2	9	(65487273	65494386)
RP11-23J9.4	9	97238497	97377287	AL590705.4	9	(100000927-100008466)
RP11-23J9.5	9	97238449	97297314	AL590705.4	9	(100000927-100008466)
RP11-23J9.4	9	97238497	97377287	AL512590.2	9	(100038848	100058041)
AGAP11	10	86992406	87010203	AGAP1	2	(236402733	237040444)
AGAP11	10	86992406	87010203	BMS1	10	(43277954	43330385)
RP11-324H6.5	10	50021182	50067803	FAM103A1	15	(83654959	83659809)
RP11-324H6.5	10	50021182	50067803	FAM21A	10	(47894023	47949417)
RP11-399O19.9	10	89015836	89017059	GPR39	2	(133174147	133404169)
PTCHD3P1	10	29409402	29487745	PTCHD3	10	(27687116	27703297)
RP11-50E11.3	10	50624951	50641451	SHQ1	3	(72798428	72911065)
LINC00863	10	87342736	87357882
AP000438.2	11	62909546	62918361	DRD2	11	(113280317	113346413)
RP11-56G10.2	12	74538145	74538633	ATXN7L3	17	(42269173	42277481)
RP11-283I3.6	12	273954	277123	CSAG3	X	(151876743	151883038)
FAM66C	12	8180209	8216151	DEFB130	8	(12168471	12175825)
RP5-944M2.3	12	126442481	126472790	FAM32A	19	(16296191	16302857)
RP11-161H23.9	12	49292631	49324576	LMNB2	19	(2427636	2456994)
LINC00987	12	9240003	9243052	PTMA	2	(232571605	232578251)
LINC00987	12	9240003	9243052	PZP	12	(9301436	9360966)
RP11-386G11.10	12	49127782	49147869	TUBB4B	9	(140135665	140138159)
RP11-81H3.2	12	74133166	74402535	VENTX	10	(135050908	135055433)
C1QTNF9B-AS1	13	23888889	23897263	MIPEPP3	13	(21872264	21906210)
TPT1-AS1	13	45341345	45393413	RCN1	11	(31833939	32127301)
LINC00359	13	96941281	96984172	TULP3	12	(2986389	3050306)
CTD-2314B22.3	14	19284653	19337730	CECR7	22	(17517460	17541715)
RP11-349A22.5	14	58265365	58298134	HMGB1	13	(31032877	31191734)
CTD-2314B22.3	14	19284653	19337730	TOMM40	19	(45393826	45406946)
LINC00639	14	38749339	38948273	ZFP41	8	(144328991	144344875)
ADAM20P1	14	70468881	70483756
BMS1P18	14	19889368	19904890
RP11-1000B6.3	15	32536047	32587613	AC135983.2	15	(32812049	32829127)
RP11-1007O24.3	15	72407778	72475168	ARIH1	15	(72766667	72879692)
RP11-650L12.2	15	78589123	78591276	CHRNB1	17	(7348380	7361026)
DNM1P51	15	84398316	84411701	CSPG4	15	(75966663	76005189)
RP11-182J1.1	15	84631898	84633987	EGLN1	1	(231499497	231560790)
RP11-526I2.1	15	100558677	100559798	PRKX	X	(3522384	3631675)
RP11-752G15.3	15	82647770	82692820	SRSF9	12	(120899471	120907596)
RP11-182J1.1	15	84631898	84633987	SCAND2	15	(85174691	85185695)
RP11-1186N24.5	16	15104723	15131601	NPIPB3	16	(21413455	21459888)
RP11-1186N24.5	16	15104723	15131601	PKD1	16	(2138711	2185899)
AF001548.6	16	15741151	15741791	RP11-114H24.2	15	77914217-77926846
Z97634.3	16	382097	392960	Z97634.1	16	(382097	392960)
AC137934.1	16	90173217	90222678
RP11-566K11.4	16	89919827	89922662
SSTR5-AS1	16	1064093	1078731
RAMP2-AS1	17	42753914	42761257	HMGN2P46	15	(45803334	45878488)
CTD-2008P7.8	17	28246454	28248006	PPY	17	(42018172	42019836)
RP11-344E13.3	17	20868433	21002276	RNASEH1	2	(3592383	3606206)
RP11-344E13.3	17	20868433	21002276	AC090774.1	17	(20859995-20861717)
RP11-344E13.3	17	20868433	21002276	AC006050.2	17	(28900489-2890018)
RP11-344E13.3	17	20868433	21002276	AC087393.3	17	20884802	20884967
RP11-822E23.6	17	21566569	21574517	AC233702.7	17	(21436235	21446049)
AC005324.6	17	15735023	15749192
CYP4F35P	18	14337423	14342524	CYP4F2	19	(15988833	16008930)
CYP4F35P	18	14337423	14342524	CYP4F31P	2	(132044330	132050127)
LINC00667	18	5237826	5246508	TACC3	4	(1723227	1746898)
CTC-250I14.3	19	13139617	13141147	LPCAT3	12	(7085347	7125842)
CTD-2666L21.1	19	12195015	12237767	ZNF14	19	(19821280	19843921)
ZNF833P	19	11639776	11686569	ZNF14	19	(19821280	19843921)
CTD-2666L21.1	19	12195015	12237767	ZNF44	19	(12335501	12405714)
CTD-2619J13.9	19	58357999	58359603	ZNF446	19	(58985384	58992597)
ZNF833P	19	11639776	11686569	ZNF491	19	(11908482	11920437)
CTD-2619J13.17	19	58428632	58431148	ZNF584	19	(58912871	58929694)
ZNF833P	19	11639776	11686569	ZNF887	19	(11759173	11762783)
AC005264.2	19	3141576	3155175
CEBPA-AS1	19	33302857	33305054
CTD-2527I21.4	19	35138824	35151336
AC010525.7	19	55696722	55697228
RP1-122P22.2	20	19757708	19809675	CTAGE1	18	(19993564	19997878)
RP4-610C12.4	20	30278906	30288479	FAM27D1	9	(46389110	46424817)
MMP24-AS1	20	35201745	35278131	MT1	16	(56672578-56673999)
AC008132.13	22	18846811	18861049	BCR	22	(23521891	23660224)
AP000525.9	22	15784959	15829984	CECR7	22	(17517460	17541715)
DGCR5	22	18970514	18994628	CELSR1	22	(46756731	46933067)
TPTEP1	22	16601887	16698742	TPTE	21	(10906201	11029719)
TPTEP1	22	16601887	16698742	VWF	12	(6058040	6233936)
RP3-368A4.5	X	73420064	73461983	RAB11FIP1	8	(37716136	37757015)
LL0XNC01-250H12.3	X	103497523	103500317	RAB40B	17	(80612849	80656604)
FTX	X	73946555	74293574	RPSA	3	(39448180	39454033)
LINC00086	X	135421943	135428074	SMIM10	X	(134124968	134126503)
LINC00087	X	135094987	135098634	SMIM10	X	(134124968	134126503)
FTX	X	73946555	74293574	AL627389.1	X	(73289111-73290667)

## Sheet: Table 5
Supplementary Table 5. Expression correlations between the lncRNAs and their resective parent genes in the BCCA and TCGA cohorts.
lncRNA	Parent Gene	BCCA association with parent	TCGA association with parent
AC008132.13	BCR	0.0173
AGAP11	BMS1	0.0121
AGAP11	AGAP1	0.0173
AP000525.9	CECR7		0.0371
CTD-2314B22.3	CECR7		0.0402
CTD-2619J13.17	ZNF584		0.0205
CTD-2666L21.1	ZNF44		0.0013
CTD-2666L21.1	ZNF14		0.0187
FAM95B1	CYP4F31P	0.0129
HCG11	LINC00657		0.0046
HLA-F-AS1	MICE		<0.0001
LINC00883	CS	0.0449
LINC00987	PZP		<0.0001
PTCHD3P1	PTCHD3	0.0054
RP11-1007O24.3	ARIH1	<0.0001	0.003
RP11-1186N24.5	PKD1		<0.0001
RP11-1186N24.5	NPIPB3		<0.0001
RP11-182J1.1	EGLN1	0.0011
RP11-193H5.1	POTEF		<0.0001
RP11-344E13.3	RNASEH1	0.0007
RP11-34P13.7	CIC		0.0205
RP11-390F4.3	CDC42	0.0449
RP11-417J8.6	ANKRD20A2	0.0427
RP11-435B5.3	ANKRD20A2	0.0278
RP11-435B5.5	ANKRD20A2	0.0368
RP11-439L8.3	ADC	0.0205
RP11-446H18.5	CS	0.0449
RP11-93K22.13	ALG1L8P		0.0076
RP11-93K22.13	FAM86B3P		0.0129
RP4-740C4.6	AL513477.1		0.0205
TOPORS-AS1	DFFB		0.0033
TPT1-AS1	RCN1	0.0242
ZBED3-AS1	HMGB1	0.01
ZNF833P	ZNF14		0.0079
ZNF833P	ZNF491		0.0205

## Sheet: Table 6
Supplementary Table 6. Spearman's correlation coefficients for global expression analysis of Ѱ-lnc-parent pairs.
TCGA Ѱ-lnc-parent gene spearmans coefiicients	TCGA Ѱ-lnc-Random gene spearmans coefiicients	TCGA sense Ѱ-lnc-parent gene spearmans coefiicients	TCGA antisense Ѱ-lnc-parent gene spearmans coefiicients	BCCA Ѱ-lnc-parent gene spearmans coefiicients	BCCA Ѱ-lnc-Random gene spearmans coefiicients	BCCA sense Ѱ-lnc-parent gene spearmans coefiicients	BCCA antisense Ѱ-lnc-parent gene spearmans coefiicients
Median R= 0.0869335	Median R= 0.01898	Median R= 0.1396045	Median R= 0.0491035	Median R= 0.459431	Median R= 0.279237	Median R= 0.508965	Median R= 0.385991
-0.455257	-0.528958	-0.44673	-0.455257	-0.536658	-0.552994	-0.174756	-0.536658
-0.44673	-0.462869	-0.40626	-0.441634	-0.477088	-0.325425	-0.151327	-0.477088
-0.441634	-0.412673	-0.269803	-0.332714	-0.413757	-0.256808	-0.094518	-0.413757
-0.40626	-0.41171	-0.208027	-0.309181	-0.174756	-0.250033	-0.020493	-0.168458
-0.332714	-0.393504	-0.206363	-0.287541	-0.168458	-0.184821	-0.007708	-0.134295
-0.309181	-0.391859	-0.205694	-0.266855	-0.151327	-0.17058	0.019081	-0.106358
-0.287541	-0.350272	-0.193813	-0.259131	-0.134295	-0.168094	0.022382	-0.098586
-0.269803	-0.329537	-0.19065	-0.251517	-0.106358	-0.161466	0.025697	-0.065106
-0.266855	-0.301466	-0.181774	-0.23938	-0.098586	-0.152871	0.036531	-0.063425
-0.259131	-0.296437	-0.176818	-0.222742	-0.094518	-0.124378	0.038922	-0.062557
-0.251517	-0.294378	-0.166804	-0.218716	-0.065106	-0.123902	0.050859	-0.057793
-0.23938	-0.290406	-0.160527	-0.217106	-0.063425	-0.123022	0.061819	-0.055074
-0.222742	-0.275182	-0.160115	-0.213912	-0.062557	-0.117066	0.078445	-0.022768
-0.218716	-0.267695	-0.157002	-0.208239	-0.057793	-0.113994	0.078858	-0.021477
-0.217106	-0.253527	-0.156411	-0.20658	-0.055074	-0.112286	0.087324	-0.009194
-0.213912	-0.216449	-0.15127	-0.200424	-0.022768	-0.105118	0.098787	0.003029
-0.208239	-0.215619	-0.143282	-0.180251	-0.021477	-0.101666	0.100654	0.00538
-0.208027	-0.206908	-0.138936	-0.169663	-0.020493	-0.093549	0.117651	0.014719
-0.20658	-0.205236	-0.133804	-0.1678	-0.009194	-0.08876	0.12102	0.018841
-0.206363	-0.19952	-0.130336	-0.149657	-0.007708	-0.087341	0.128758	0.021488
-0.205694	-0.198212	-0.119495	-0.141093	0.003029	-0.082294	0.139971	0.025697
-0.200424	-0.1949	-0.116566	-0.140518	0.00538	-0.082246	0.144905	0.0488
-0.193813	-0.194232	-0.10876	-0.13891	0.014719	-0.077091	0.145285	0.050959
-0.19065	-0.192861	-0.108005	-0.138789	0.018841	-0.069711	0.147155	0.054598
-0.181774	-0.191222	-0.107774	-0.137504	0.019081	-0.063008	0.151457	0.07824
-0.180251	-0.189471	-0.094049	-0.133186	0.021488	-0.059063	0.155313	0.080195
-0.176818	-0.18924	-0.092705	-0.132994	0.022382	-0.054477	0.155985	0.086011
-0.169663	-0.187385	-0.087958	-0.124889	0.025697	-0.049676	0.157816	0.086272
-0.1678	-0.186689	-0.085579	-0.123397	0.025697	-0.048354	0.158215	0.098918
-0.166804	-0.185091	-0.07529	-0.123049	0.036531	-0.044829	0.162011	0.099585
-0.160527	-0.178662	-0.073023	-0.119819	0.038922	-0.044787	0.162202	0.103015
-0.160115	-0.177341	-0.071069	-0.115845	0.0488	-0.042345	0.162454	0.109548
-0.157002	-0.177225	-0.067998	-0.104265	0.050859	-0.019698	0.167914	0.1204
-0.156411	-0.175302	-0.066992	-0.102175	0.050959	-0.016715	0.173726	0.126138
-0.15127	-0.16545	-0.064411	-0.101003	0.054598	-0.012057	0.180007	0.126748
-0.149657	-0.165042	-0.052474	-0.092191	0.061819	-0.006648	0.182679	0.129687
-0.143282	-0.164577	-0.049139	-0.082254	0.07824	-0.00264	0.183434	0.131817
-0.141093	-0.161573	-0.047165	-0.081252	0.078445	0.002918	0.185608	0.134255
-0.140518	-0.159746	-0.045633	-0.080197	0.078858	0.007836	0.190543	0.140221
-0.138936	-0.154506	-0.04148	-0.079298	0.080195	0.010335	0.192247	0.149283
-0.13891	-0.152686	-0.040756	-0.075786	0.086011	0.012498	0.196341	0.155744
-0.138789	-0.152651	-0.040175	-0.075624	0.086272	0.01699	0.203538	0.160064
-0.137504	-0.151019	-0.039467	-0.070745	0.087324	0.025881	0.204039	0.162748
-0.133804	-0.150826	-0.034392	-0.066842	0.098787	0.032904	0.211885	0.171914
-0.133186	-0.146284	-0.033781	-0.066272	0.098918	0.035502	0.214616	0.17643
-0.132994	-0.141935	-0.029743	-0.065902	0.099585	0.041285	0.223037	0.184527
-0.130336	-0.140703	-0.025675	-0.058647	0.100654	0.041681	0.227283	0.190962
-0.124889	-0.138145	-0.024865	-0.058236	0.103015	0.042161	0.23958	0.192097
-0.123397	-0.137472	-0.023017	-0.053201	0.109548	0.046193	0.240907	0.199121
-0.123049	-0.134724	-0.018817	-0.041362	0.117651	0.047234	0.241141	0.202721
-0.119819	-0.134008	-0.015103	-0.03698	0.1204	0.048507	0.24467	0.202723
-0.119495	-0.133629	-0.007106	-0.035878	0.12102	0.049076	0.248818	0.204455
-0.116566	-0.132404	-0.00665	-0.034859	0.126138	0.049829	0.250449	0.20495
-0.115845	-0.130346	0.000832	-0.033831	0.126748	0.054912	0.256631	0.213558
-0.10876	-0.128417	0.001361	-0.03163	0.128758	0.055508	0.25803	0.224098
-0.108005	-0.12818	0.001458	-0.028286	0.129687	0.057489	0.259856	0.22522
-0.107774	-0.127417	0.002713	-0.026161	0.131817	0.05777	0.260001	0.226623
-0.104265	-0.126507	0.004724	-0.024182	0.134255	0.064227	0.261971	0.231082
-0.102175	-0.125439	0.004847	-0.022931	0.139971	0.077091	0.262735	0.239487
-0.101003	-0.124018	0.008269	-0.021173	0.140221	0.082465	0.264864	0.239969
-0.094049	-0.121924	0.017463	-0.018835	0.144905	0.083702	0.26808	0.24033
-0.092705	-0.120654	0.020178	-0.018554	0.145285	0.085347	0.269222	0.243695
-0.092191	-0.118161	0.023299	-0.017834	0.147155	0.088004	0.271926	0.24452
-0.087958	-0.115551	0.024851	-0.012919	0.149283	0.0896	0.273319	0.258499
-0.085579	-0.111459	0.033592	-0.012722	0.151457	0.093566	0.277352	0.263158
-0.082254	-0.108326	0.039622	-0.010909	0.155313	0.093668	0.287296	0.265211
-0.081252	-0.107691	0.040052	-0.009511	0.155744	0.094937	0.288019	0.269055
-0.080197	-0.10691	0.04009	-0.009024	0.155985	0.094955	0.293745	0.271668
-0.079298	-0.105278	0.040335	-0.004746	0.157816	0.097117	0.294915	0.276069
-0.075786	-0.10503	0.040455	-0.002538	0.158215	0.100729	0.298602	0.276823
-0.075624	-0.104418	0.041658	0.000561	0.160064	0.101108	0.303974	0.281929
-0.07529	-0.104382	0.046834	0.000816	0.162011	0.105145	0.305116	0.282337
-0.073023	-0.103909	0.054104	0.00155	0.162202	0.105375	0.317465	0.293537
-0.071069	-0.101768	0.056297	0.005748	0.162454	0.108871	0.323175	0.302799
-0.070745	-0.101356	0.058218	0.006149	0.162748	0.111615	0.333754	0.308215
-0.067998	-0.101134	0.062003	0.010127	0.167914	0.111736	0.339226	0.311155
-0.066992	-0.101109	0.062905	0.019226	0.171914	0.115385	0.344716	0.314293
-0.066842	-0.098813	0.069717	0.01975	0.173726	0.117065	0.349876	0.320328
-0.066272	-0.092048	0.070032	0.021424	0.17643	0.117279	0.35216	0.324695
-0.065902	-0.085236	0.071113	0.022271	0.180007	0.117634	0.357824	0.330062
-0.064411	-0.085046	0.074566	0.028901	0.182679	0.118505	0.366836	0.333469
-0.058647	-0.08493	0.075586	0.03024	0.183434	0.119672	0.374569	0.335742
-0.058236	-0.084769	0.0756	0.031714	0.184527	0.121487	0.384558	0.338818
-0.053201	-0.08432	0.075816	0.03244	0.185608	0.121502	0.385392	0.34061
-0.052474	-0.084253	0.077064	0.038243	0.190543	0.127477	0.393738	0.341021
-0.049139	-0.08074	0.084719	0.043001	0.190962	0.127861	0.395042	0.349166
-0.047165	-0.080481	0.090819	0.043539	0.192097	0.128175	0.399473	0.352261
-0.045633	-0.0781	0.094923	0.044647	0.192247	0.129364	0.421056	0.352548
-0.04148	-0.076903	0.095317	0.047539	0.196341	0.129587	0.422596	0.356004
-0.041362	-0.071676	0.100527	0.048288	0.199121	0.130059	0.426851	0.381196
-0.040756	-0.0701	0.10507	0.04885	0.202721	0.132335	0.430564	0.381589
-0.040175	-0.067493	0.107596	0.049357	0.202723	0.1342	0.433166	0.385991
-0.039467	-0.067393	0.107667	0.051959	0.203538	0.135907	0.436302	0.391329
-0.03698	-0.066121	0.108016	0.053922	0.204039	0.136471	0.439084	0.391649
-0.035878	-0.06506	0.110057	0.054379	0.204455	0.137175	0.459431	0.393777
-0.034859	-0.064728	0.110791	0.055573	0.20495	0.137864	0.462122	0.397277
-0.034392	-0.062312	0.112083	0.056013	0.211885	0.146879	0.464184	0.402957
-0.033831	-0.061523	0.11677	0.057768	0.213558	0.150081	0.470735	0.415088
-0.033781	-0.061	0.117818	0.060571	0.214616	0.150304	0.47192	0.420908
-0.03163	-0.060676	0.123858	0.061076	0.223037	0.153612	0.472868	0.430917
-0.029743	-0.060022	0.130095	0.06855	0.224098	0.158693	0.473625	0.436821
-0.028286	-0.059834	0.130489	0.069965	0.22522	0.159214	0.479957	0.439637
-0.026161	-0.058594	0.134461	0.070726	0.226623	0.162202	0.481764	0.446065
-0.025675	-0.056489	0.139031	0.071203	0.227283	0.164876	0.481892	0.449902
-0.024865	-0.05507	0.140178	0.0717	0.231082	0.166118	0.485439	0.450522
-0.024182	-0.054854	0.142064	0.073809	0.239487	0.166454	0.501757	0.467987
-0.023017	-0.05342	0.145941	0.083086	0.23958	0.166524	0.507388	0.482558
-0.022931	-0.052996	0.146856	0.08416	0.239969	0.166732	0.507498	0.489531
-0.021173	-0.051686	0.148885	0.085906	0.24033	0.167312	0.510432	0.497485
-0.018835	-0.05053	0.14963	0.087961	0.240907	0.167879	0.517103	0.512911
-0.018817	-0.049881	0.152505	0.089723	0.241141	0.168446	0.518696	0.514128
-0.018554	-0.04972	0.153372	0.091135	0.243695	0.170197	0.519004	0.520436
-0.017834	-0.043173	0.157642	0.092762	0.24452	0.172479	0.523993	0.523924
-0.015103	-0.040799	0.158697	0.094412	0.24467	0.172782	0.524986	0.5264
-0.012919	-0.038812	0.161451	0.095533	0.248818	0.174169	0.53428	0.526538
-0.012722	-0.037692	0.169699	0.09726	0.250449	0.17558	0.538476	0.527301
-0.010909	-0.037688	0.176617	0.101036	0.256631	0.176076	0.548667	0.527572
-0.009511	-0.037494	0.184902	0.10188	0.25803	0.177619	0.551922	0.528099
-0.009024	-0.037224	0.186582	0.103385	0.258499	0.179879	0.5592	0.531501
-0.007106	-0.036683	0.187392	0.103471	0.259856	0.180996	0.560343	0.531545
-0.00665	-0.034959	0.192584	0.105529	0.260001	0.18284	0.570937	0.5328
-0.004746	-0.03281	0.192794	0.107929	0.261971	0.183043	0.572509	0.534758
-0.002538	-0.03249	0.195947	0.113864	0.262735	0.183941	0.574614	0.535852
0.000561	-0.030974	0.199218	0.115131	0.263158	0.185974	0.578626	0.539093
0.000816	-0.030055	0.212108	0.115932	0.264864	0.186719	0.579039	0.542746
0.000832	-0.029478	0.215273	0.135876	0.265211	0.188456	0.581503	0.542938
0.001361	-0.028243	0.219088	0.137567	0.26808	0.188987	0.584016	0.548083
0.001458	-0.026991	0.22227	0.1378	0.269055	0.189028	0.584977	0.556867
0.00155	-0.026504	0.222489	0.139375	0.269222	0.190232	0.591719	0.566077
0.002713	-0.026318	0.224668	0.13995	0.271668	0.19159	0.598527	0.566633
0.004724	-0.022378	0.227298	0.139962	0.271926	0.192324	0.603257	0.584299
0.004847	-0.021783	0.233273	0.140991	0.273319	0.192368	0.619913	0.586267
0.005748	-0.018288	0.234727	0.141163	0.276069	0.201722	0.621744	0.59097
0.006149	-0.017978	0.23495	0.143005	0.276823	0.202694	0.624467	0.592005
0.008269	-0.017055	0.237332	0.146422	0.277352	0.205512	0.628936	0.593624
0.010127	-0.016595	0.241866	0.167778	0.281929	0.208282	0.630197	0.594654
0.017463	-0.013624	0.250238	0.167933	0.282337	0.210642	0.633877	0.607783
0.019226	-0.013159	0.25917	0.169699	0.287296	0.211463	0.637297	0.613928
0.01975	-0.012695	0.261659	0.17181	0.288019	0.213588	0.639091	0.61629
0.020178	-0.012652	0.270598	0.173229	0.293537	0.214423	0.640694	0.618323
0.021424	-0.012433	0.274306	0.173898	0.293745	0.216051	0.646151	0.640682
0.022271	-0.01187	0.274639	0.182686	0.294915	0.217572	0.649779	0.64959
0.023299	-0.011828	0.276002	0.185121	0.298602	0.220182	0.651165	0.653009
0.024851	-0.008606	0.282098	0.198215	0.302799	0.220861	0.65434	0.653072
0.028901	-0.008517	0.285905	0.201915	0.303974	0.221914	0.655697	0.656473
0.03024	-0.007119	0.286593	0.206198	0.305116	0.222684	0.658456	0.658685
0.031714	-0.005964	0.294509	0.214173	0.308215	0.223284	0.659084	0.663978
0.03244	-0.005861	0.295321	0.216241	0.311155	0.224133	0.65911	0.670703
0.033592	-0.005383	0.299304	0.222275	0.314293	0.226196	0.659592	0.672665
0.038243	-0.00536	0.304496	0.22508	0.317465	0.228995	0.666656	0.675716
0.039622	-0.004278	0.312813	0.240657	0.320328	0.232069	0.668255	0.682959
0.040052	-0.004179	0.313098	0.244058	0.323175	0.232378	0.668339	0.689391
0.04009	-0.002414	0.317272	0.245743	0.324695	0.234995	0.669224	0.713679
0.040335	-0.000218	0.318975	0.249745	0.330062	0.235786	0.670161	0.720113
0.040455	0.007212	0.321863	0.255147	0.333469	0.237889	0.670779	0.720163
0.041658	0.007396	0.323507	0.259682	0.333754	0.238308	0.67229	0.730105
0.043001	0.008078	0.326226	0.275691	0.335742	0.241834	0.674217	0.73024
0.043539	0.008225	0.326417	0.292993	0.338818	0.242597	0.677043	0.739983
0.044647	0.009433	0.327239	0.296989	0.339226	0.243408	0.681584	0.741132
0.046834	0.009602	0.333905	0.29705	0.34061	0.243818	0.692597	0.745493
0.047539	0.011101	0.344758	0.298332	0.341021	0.246704	0.695222	0.749438
0.048288	0.012556	0.352713	0.303781	0.344716	0.246859	0.697046	0.756283
0.04885	0.013047	0.361893	0.307345	0.349166	0.247179	0.69743	0.769352
0.049357	0.013909	0.361923	0.308087	0.349876	0.24847	0.698469	0.784327
0.051959	0.016216	0.368382	0.311517	0.35216	0.250798	0.698696	0.793084
0.053922	0.016509	0.382187	0.312207	0.352261	0.253061	0.70421	0.797646
0.054104	0.017371	0.404079	0.325556	0.352548	0.25316	0.70755	0.799055
0.054379	0.017586	0.409935	0.329485	0.356004	0.254569	0.712609	0.804007
0.055573	0.018062	0.415178	0.371089	0.357824	0.258598	0.717142	0.806635
0.056013	0.018082	0.42391	0.375166	0.366836	0.259381	0.722347	0.807683
0.056297	0.018463	0.424257	0.386285	0.374569	0.261624	0.722768	0.815776
0.057768	0.018951	0.425934	0.388503	0.381196	0.265092	0.733402	0.817191
0.058218	0.019009	0.42642	0.410681	0.381589	0.265988	0.733938	0.826845
0.060571	0.021959	0.432555	0.452715	0.384558	0.266705	0.735257	0.829218
0.061076	0.022066	0.442018	0.455496	0.385392	0.267284	0.739326	0.840617
0.062003	0.023095	0.444256	0.49151	0.385991	0.276047	0.739797	0.858898
0.062905	0.02396	0.450018	0.497947	0.391329	0.277552	0.75331	0.864861
0.06855	0.024353	0.451402	0.527775	0.391649	0.279237	0.756469	0.865086
0.069717	0.025499	0.452842	0.569179	0.393738	0.281524	0.758847	0.86893
0.069965	0.027415	0.459621	0.594626	0.393777	0.283169	0.761882	0.869923
0.070032	0.027838	0.461469	0.615495	0.395042	0.288328	0.762718	0.879285
0.070726	0.028886	0.461621	0.817171	0.397277	0.29142	0.769975	0.880298
0.071113	0.029817	0.467433		0.399473	0.292171	0.771535	0.94855
0.071203	0.030453	0.477084		0.402957	0.295451	0.77422
0.0717	0.030673	0.485931		0.415088	0.296842	0.782076
0.073809	0.033042	0.490056		0.420908	0.29784	0.78316
0.074566	0.033419	0.497204		0.421056	0.300424	0.803106
0.075586	0.033699	0.510414		0.422596	0.300503	0.80379
0.0756	0.03435	0.512875		0.426851	0.301127	0.805728
0.075816	0.034626	0.524022		0.430564	0.305906	0.807833
0.077064	0.034916	0.528842		0.430917	0.326222	0.809033
0.083086	0.035037	0.530662		0.433166	0.327329	0.819763
0.08416	0.035121	0.558534		0.436302	0.327968	0.825995
0.084719	0.03661	0.580592		0.436821	0.328009	0.83343
0.085906	0.040289	0.581907		0.439084	0.330285	0.835198
0.087961	0.040794	0.590205		0.439637	0.332907	0.838432
0.089723	0.042267	0.590205		0.446065	0.334431	0.846106
0.090819	0.042636	0.604752		0.449902	0.335242	0.847128
0.091135	0.045751	0.647966		0.450522	0.336982	0.853495
0.092762	0.047234	0.668429		0.459431	0.337669	0.853881
0.094412	0.047401	0.682643		0.462122	0.339877	0.855664
0.094923	0.048427	0.711359		0.464184	0.340326	0.857182
0.095317	0.04932	0.781733		0.467987	0.340696	0.858094
0.095533	0.050387	0.807016		0.470735	0.341112	0.8587
0.09726	0.05068	0.853556		0.47192	0.342902	0.860313
0.100527	0.051202	0.897498		0.472868	0.345817	0.865035
0.101036	0.051264	0.902746		0.473625	0.345961	0.865341
0.10188	0.053109	1		0.479957	0.345961	0.87566
0.103385	0.054112			0.481764	0.348178	0.880457
0.103471	0.055398			0.481892	0.348774	0.880588
0.10507	0.056615			0.482558	0.354244	0.893691
0.105529	0.056704			0.485439	0.355309	0.894885
0.107596	0.056835			0.489531	0.357258	0.914367
0.107667	0.061417			0.497485	0.358791	0.96314
0.107929	0.062306			0.501757	0.366282	0.963591
0.108016	0.064267			0.507388	0.366845	1
0.110057	0.07003			0.507498	0.3717
0.110791	0.070317			0.510432	0.373177
0.112083	0.070559			0.512911	0.376552
0.113864	0.070615			0.514128	0.377043
0.115131	0.073899			0.517103	0.378848
0.115932	0.07492			0.518696	0.384218
0.11677	0.075401			0.519004	0.38556
0.117818	0.077522			0.520436	0.385661
0.123858	0.077522			0.523924	0.386282
0.130095	0.078743			0.523993	0.388011
0.130489	0.079437			0.524986	0.38831
0.134461	0.0807			0.5264	0.388387
0.135876	0.081701			0.526538	0.390893
0.137567	0.083065			0.527301	0.390942
0.1378	0.083335			0.527572	0.393841
0.139031	0.084074			0.528099	0.39726
0.139375	0.084798			0.531501	0.399504
0.13995	0.086499			0.531545	0.400023
0.139962	0.086519			0.5328	0.407747
0.140178	0.086594			0.53428	0.41115
0.140991	0.087896			0.534758	0.411539
0.141163	0.089306			0.535852	0.411669
0.142064	0.089915			0.538476	0.413838
0.143005	0.090619			0.539093	0.414492
0.145941	0.09226			0.542746	0.417674
0.146422	0.092447			0.542938	0.421041
0.146856	0.096945			0.548083	0.427718
0.148885	0.098179			0.548667	0.431936
0.14963	0.098201			0.551922	0.434421
0.152505	0.099062			0.556867	0.435664
0.153372	0.099159			0.5592	0.440284
0.157642	0.099264			0.560343	0.443608
0.158697	0.099474			0.566077	0.448661
0.161451	0.100642			0.566633	0.449729
0.167778	0.101928			0.570937	0.457302
0.167933	0.102377			0.572509	0.459379
0.169699	0.102624			0.574614	0.464766
0.169699	0.105362			0.578626	0.469615
0.17181	0.105769			0.579039	0.46977
0.173229	0.106271			0.581503	0.471511
0.173898	0.106337			0.584016	0.473497
0.176617	0.112964			0.584299	0.477561
0.182686	0.115706			0.584977	0.482417
0.184902	0.116286			0.586267	0.485053
0.185121	0.122061			0.59097	0.485246
0.186582	0.12596			0.591719	0.486791
0.187392	0.12694			0.592005	0.487187
0.192584	0.128302			0.593624	0.493472
0.192794	0.128447			0.594654	0.493786
0.195947	0.133341			0.598527	0.502341
0.198215	0.137733			0.603257	0.50299
0.199218	0.138775			0.607783	0.503429
0.201915	0.139042			0.613928	0.50605
0.206198	0.14178			0.61629	0.506853
0.212108	0.142484			0.618323	0.51074
0.214173	0.146195			0.619913	0.512923
0.215273	0.148219			0.621744	0.515128
0.216241	0.150115			0.624467	0.516352
0.219088	0.150914			0.628936	0.525756
0.22227	0.152414			0.630197	0.526903
0.222275	0.153603			0.633877	0.529333
0.222489	0.154144			0.637297	0.532686
0.224668	0.156756			0.639091	0.533911
0.22508	0.157123			0.640682	0.535127
0.227298	0.157561			0.640694	0.537148
0.233273	0.158307			0.646151	0.539762
0.234727	0.160396			0.64959	0.543645
0.23495	0.160784			0.649779	0.546812
0.237332	0.1628			0.651165	0.548463
0.240657	0.162842			0.653009	0.55064
0.241866	0.163108			0.653072	0.552496
0.244058	0.165214			0.65434	0.554723
0.245743	0.1654			0.655697	0.561503
0.249745	0.166795			0.656473	0.562187
0.250238	0.167434			0.658456	0.565234
0.255147	0.168245			0.658685	0.566259
0.25917	0.169982			0.659084	0.569476
0.259682	0.170681			0.65911	0.575986
0.261659	0.171321			0.659592	0.577565
0.270598	0.171807			0.663978	0.582018
0.274306	0.172071			0.666656	0.596725
0.274639	0.174384			0.668255	0.597394
0.275691	0.174912			0.668339	0.599329
0.276002	0.183009			0.669224	0.601722
0.282098	0.184305			0.670161	0.609593
0.285905	0.184305			0.670703	0.610471
0.286593	0.192508			0.670779	0.612895
0.292993	0.196113			0.67229	0.613942
0.294509	0.197091			0.672665	0.61959
0.295321	0.197099			0.674217	0.620032
0.296989	0.199229			0.675716	0.627372
0.29705	0.202321			0.677043	0.630539
0.298332	0.202389			0.681584	0.632256
0.299304	0.207311			0.682959	0.634274
0.303781	0.209666			0.689391	0.642226
0.304496	0.211047			0.692597	0.648197
0.307345	0.212459			0.695222	0.653
0.308087	0.217667			0.697046	0.657523
0.311517	0.219489			0.69743	0.657692
0.312207	0.220312			0.698469	0.659818
0.312813	0.224023			0.698696	0.660178
0.313098	0.228322			0.70421	0.661705
0.317272	0.230168			0.70755	0.667551
0.318975	0.232511			0.712609	0.670658
0.321863	0.238189			0.713679	0.679232
0.323507	0.238556			0.717142	0.687113
0.325556	0.242429			0.720113	0.693505
0.326226	0.250245			0.720163	0.699837
0.326417	0.252336			0.722347	0.70109
0.327239	0.255086			0.722768	0.70555
0.329485	0.255161			0.730105	0.710561
0.333905	0.25984			0.73024	0.72263
0.344758	0.260786			0.733402	0.723157
0.352713	0.268016			0.733938	0.736249
0.361893	0.274391			0.735257	0.743263
0.361923	0.317871			0.739326	0.747585
0.368382	0.323575			0.739797	0.753345
0.371089	0.333909			0.739983	0.753345
0.375166	0.355803			0.741132	0.757862
0.382187	0.364067			0.745493	0.759856
0.386285	0.3648			0.749438	0.772687
0.388503	0.38804			0.75331	0.778039
0.404079	0.40266			0.756283	0.778947
0.409935	0.433231			0.756469	0.780181
0.410681	0.462841			0.758847	0.783014
0.415178	0.471605			0.761882	0.794863
0.42391	0.595816			0.762718	0.795988
0.424257	0.617108			0.769352	0.810809
0.425934				0.769975	0.815969
0.42642				0.771535	0.819506
0.432555				0.77422	0.837849
0.442018				0.782076	0.83973
0.444256				0.78316	0.843149
0.450018				0.784327	0.845543
0.451402				0.793084	0.852046
0.452715				0.797646	0.868189
0.452842				0.799055	0.873706
0.455496				0.803106	0.881099
0.459621				0.80379	0.885691
0.461469				0.804007
0.461621				0.805728
0.467433				0.806635
0.477084				0.807683
0.485931				0.807833
0.490056				0.809033
0.49151				0.815776
0.497204				0.817191
0.497947				0.819763
0.510414				0.825995
0.512875				0.826845
0.524022				0.829218
0.527775				0.83343
0.528842				0.835198
0.530662				0.838432
0.558534				0.840617
0.569179				0.846106
0.580592				0.847128
0.581907				0.853495
0.590205				0.853881
0.590205				0.855664
0.594626				0.857182
0.604752				0.858094
0.615495				0.8587
0.647966				0.858898
0.668429				0.860313
0.682643				0.864861
0.711359				0.865035
0.781733				0.865086
0.807016				0.865341
0.817171				0.86893
0.853556				0.869923
0.897498				0.87566
0.902746				0.879285
1				0.880298

## Sheet: Table 7
Supplementary Table 7. Parent gene information for pseudogenes contained in Retrolali5 and Yale60 databases.
Pseudogene	ParentID	ParentGene
PGOHUM00000235016	ENSG00000186115	CYP4F2
PGOHUM00000239026	ENSG00000186115	CYP4F2
PGOHUM00000240293	ENSG00000186115	CYP4F2
PGOHUM00000240934	ENSG00000186115	CYP4F2
PGOHUM00000256721	ENSG00000049449	RCN1
PGOHUM00000248939	ENSG00000063177	RPL18
PGOHUM00000250581	ENSG00000079385	CEACAM1
PGOHUM00000234354	ENSG00000086548	CEACAM6
PGOHUM00000245228	ENSG00000096150	RPS18
PGOHUM00000240786	ENSG00000096654	ZNF184
PGOHUM00000233319	ENSG00000100075	SLC25A1
PGOHUM00000247890	ENSG00000100316	RPL3
PGOHUM00000243816	ENSG00000023608	SNAPC1
PGOHUM00000244547	ENSG00000101444	AHCY
PGOHUM00000241486	ENSG00000123569	H2BFWT
PGOHUM00000246389	ENSG00000166743	ACSM1
PGOHUM00000248136	ENSG00000102898	NUTF2
PGOHUM00000257195	ENSG00000104490	NCALD
PGOHUM00000240184	ENSG00000186529	CYP4F3
PGOHUM00000236616	ENSG00000186529	CYP4F3
PGOHUM00000236081	ENSG00000186529	CYP4F3
PGOHUM00000236505	ENSG00000186529	CYP4F3
PGOHUM00000236437	ENSG00000186529	CYP4F3
PGOHUM00000237417	ENSG00000073969	NSF
PGOHUM00000250449	ENSG00000108294	PSMB3
PGOHUM00000233127	ENSG00000109971	HSPA8
PGOHUM00000241626	ENSG00000013573	DDX11
PGOHUM00000246895	ENSG00000111786	SRSF9
PGOHUM00000243416	ENSG00000111981	ULBP1
PGOHUM00000236906	ENSG00000112306	RPS12
PGOHUM00000235447	ENSG00000115268	RPS15
PGOHUM00000244484	ENSG00000115268	RPS15
PGOHUM00000239976	ENSG00000120659	TNFSF11
PGOHUM00000241150	ENSG00000120948	TARDBP
PGOHUM00000234789	ENSG00000204577	LILRB3
PGOHUM00000237073	ENSG00000171360	KRT38
PGOHUM00000233413	ENSG00000126524	SBDS
PGOHUM00000250919	ENSG00000196453	ZNF777
PGOHUM00000246283	ENSG00000184674	GSTT1
PGOHUM00000246558	ENSG00000128253	RFPL2
PGOHUM00000234544	ENSG00000129204	USP6
PGOHUM00000250808	ENSG00000129204	USP6
PGOHUM00000237299	ENSG00000129968	ABHD17A
PGOHUM00000237119	ENSG00000108406	DHX40
PGOHUM00000240839	ENSG00000198203	SULT1C2
PGOHUM00000237213	ENSG00000108839	ALOX12
PGOHUM00000234978	ENSG00000102098	SCML2
PGOHUM00000234721	ENSG00000130208	APOC1
PGOHUM00000250841	ENSG00000130508	PXDN
PGOHUM00000237765	ENSG00000132182	NUP210
PGOHUM00000233082	ENSG00000132321	IQCA1
PGOHUM00000241571	ENSG00000132341	RAN
PGOHUM00000250252	ENSG00000132475	H3F3B
PGOHUM00000248538	ENSG00000132958	TPTE2
PGOHUM00000248597	ENSG00000132958	TPTE2
PGOHUM00000249945	ENSG00000132958	TPTE2
PGOHUM00000250318	ENSG00000241973	PI4KA
PGOHUM00000238034	ENSG00000134294	SLC38A2
PGOHUM00000250954	ENSG00000243566	UPK3B
PGOHUM00000249681	ENSG00000196912	ANKRD36B
PGOHUM00000248403	ENSG00000136114	THSD1
PGOHUM00000251160	ENSG00000136939	OR1L4
PGOHUM00000250310	ENSG00000204642	HLA-F
PGOHUM00000239297	ENSG00000110900	TSPAN11
PGOHUM00000249521	ENSG00000111412	C12orf49
PGOHUM00000239326	ENSG00000126838	PZP
PGOHUM00000239665	ENSG00000069493	CLEC2D
PGOHUM00000251178	ENSG00000113712	CSNK1A1
PGOHUM00000244981	ENSG00000055609	KMT2C
PGOHUM00000241171	ENSG00000022976	ZNF839
PGOHUM00000250044	ENSG00000022976	ZNF839
PGOHUM00000248747	ENSG00000008710	PKD1
PGOHUM00000248996	ENSG00000008710	PKD1
PGOHUM00000250638	ENSG00000008710	PKD1
PGOHUM00000249555	ENSG00000145002	FAM86B2
PGOHUM00000237831	ENSG00000033011	ALG1
PGOHUM00000237346	ENSG00000108854	SMURF2
PGOHUM00000237493	ENSG00000108854	SMURF2
PGOHUM00000246401	ENSG00000075275	CELSR1
PGOHUM00000246940	ENSG00000183943	PRKX
PGOHUM00000244780	ENSG00000016602	CLCA4
PGOHUM00000249952	ENSG00000115808	STRN
PGOHUM00000234670	ENSG00000109927	TECTA
PGOHUM00000241294	ENSG00000077044	DGKD
PGOHUM00000244135	ENSG00000085491	SLC25A24
PGOHUM00000250313	ENSG00000073578	SDHA
PGOHUM00000235436	ENSG00000039600	SOX30
PGOHUM00000250283	ENSG00000075213	SEMA3A
PGOHUM00000250025	ENSG00000168619	ADAM18
PGOHUM00000242308	ENSG00000005249	PRKAR2B
PGOHUM00000251009	ENSG00000139725	RHOF
PGOHUM00000248678	ENSG00000139780	METTL21C
PGOHUM00000247914	ENSG00000139985	ADAM21
PGOHUM00000236072	ENSG00000140285	FGF7
PGOHUM00000236104	ENSG00000140285	FGF7
PGOHUM00000247290	ENSG00000140367	UBE2Q2
PGOHUM00000244369	ENSG00000140941	MAP1LC3B
PGOHUM00000246987	ENSG00000141664	ZCCHC2
PGOHUM00000236588	ENSG00000144015	TRIM43
PGOHUM00000236509	ENSG00000144015	TRIM43
PGOHUM00000257215	ENSG00000144063	MALL
PGOHUM00000249405	ENSG00000167996	FTH1
PGOHUM00000235132	ENSG00000167996	FTH1
PGOHUM00000248325	ENSG00000167996	FTH1
PGOHUM00000257007	ENSG00000145545	SRD5A1
PGOHUM00000233107	ENSG00000145908	ZNF300
PGOHUM00000243374	ENSG00000146378	TAAR2
PGOHUM00000250955	ENSG00000127957	PMS2P3
PGOHUM00000250956	ENSG00000127957	PMS2P3
PGOHUM00000251074	ENSG00000151883	PARP8
PGOHUM00000251080	ENSG00000151883	PARP8
PGOHUM00000251078	ENSG00000151883	PARP8
PGOHUM00000251083	ENSG00000151883	PARP8
PGOHUM00000238291	ENSG00000153406	NMRAL1
PGOHUM00000251281	ENSG00000188818	ZDHHC11
PGOHUM00000234879	ENSG00000154639	CXADR
PGOHUM00000241737	ENSG00000154832	CXXC1
PGOHUM00000237106	ENSG00000154945	ANKRD40
PGOHUM00000251165	ENSG00000156232	WHAMM
PGOHUM00000257272	ENSG00000156675	RAB11FIP1
PGOHUM00000246597	ENSG00000060491	OGFR
PGOHUM00000249816	ENSG00000166526	ZNF3
PGOHUM00000256856	ENSG00000196150	ZNF250
PGOHUM00000237089	ENSG00000187456	RDM1
PGOHUM00000239793	ENSG00000161960	EIF4A1
PGOHUM00000244657	ENSG00000142920	ADC
PGOHUM00000251134	ENSG00000186086	NBPF6
PGOHUM00000249940	ENSG00000174501	ANKRD36C
PGOHUM00000246251	ENSG00000167552	TUBA1A
PGOHUM00000250254	ENSG00000163913	IFT122
PGOHUM00000237686	ENSG00000164091	WDR82
PGOHUM00000235498	ENSG00000164366	CCDC127
PGOHUM00000250906	ENSG00000164619	BMPER
PGOHUM00000232751	ENSG00000164776	PHKG1
PGOHUM00000236181	ENSG00000165269	AQP7
PGOHUM00000236163	ENSG00000165269	AQP7
PGOHUM00000250333	ENSG00000166157	TPTE
PGOHUM00000235495	ENSG00000165801	ARHGEF40
PGOHUM00000242743	ENSG00000166840	GLYATL1
PGOHUM00000249925	ENSG00000103335	PIEZO1
PGOHUM00000250624	ENSG00000167766	ZNF83
PGOHUM00000250618	ENSG00000167766	ZNF83
PGOHUM00000234389	ENSG00000167785	ZNF558
PGOHUM00000237255	ENSG00000186832	KRT16
PGOHUM00000245852	ENSG00000205937	RNPS1
PGOHUM00000257166	ENSG00000167992	VWCE
PGOHUM00000251263	ENSG00000168028	RPSA
PGOHUM00000234277	ENSG00000171241	SHCBP1
PGOHUM00000246851	ENSG00000170791	CHCHD7
PGOHUM00000236969	ENSG00000186825	C2orf27B
PGOHUM00000234308	ENSG00000171804	WDR87
PGOHUM00000235649	ENSG00000146223	RPL7L1
PGOHUM00000246093	ENSG00000169919	GUSB
PGOHUM00000245271	ENSG00000171863	RPS7
PGOHUM00000244579	ENSG00000171863	RPS7
PGOHUM00000240107	ENSG00000172023	REG1B
PGOHUM00000246262	ENSG00000186716	BCR
PGOHUM00000232673	ENSG00000170667	RASA4B
PGOHUM00000234458	ENSG00000171574	ZNF584
PGOHUM00000243051	ENSG00000174446	SNAPC5
PGOHUM00000250202	ENSG00000234972	TBC1D3C
PGOHUM00000247233	ENSG00000173546	CSPG4
PGOHUM00000234190	ENSG00000173548	SNX33
PGOHUM00000239752	ENSG00000156508	EEF1A1
PGOHUM00000246786	ENSG00000156508	EEF1A1
PGOHUM00000248012	ENSG00000172915	NBEA
PGOHUM00000248404	ENSG00000165416	SUGT1
PGOHUM00000237772	ENSG00000173295	FAM86B3P
PGOHUM00000236966	ENSG00000128422	KRT17
PGOHUM00000237254	ENSG00000128422	KRT17
PGOHUM00000244983	ENSG00000130592	LSP1
PGOHUM00000240173	ENSG00000130592	LSP1
PGOHUM00000233021	ENSG00000204983	PRSS1
PGOHUM00000251284	ENSG00000174450	GOLGA6L2
PGOHUM00000246992	ENSG00000174450	GOLGA6L2
PGOHUM00000234848	ENSG00000013810	TACC3
PGOHUM00000251124	ENSG00000178104	PDE4DIP
PGOHUM00000251076	ENSG00000178104	PDE4DIP
PGOHUM00000251128	ENSG00000178104	PDE4DIP
PGOHUM00000251135	ENSG00000178104	PDE4DIP
PGOHUM00000251079	ENSG00000178104	PDE4DIP
PGOHUM00000249159	ENSG00000176293	ZNF135
PGOHUM00000233094	ENSG00000177683	THAP5
PGOHUM00000246829	ENSG00000179362	HMGN2P46
PGOHUM00000237077	ENSG00000179362	HMGN2P46
PGOHUM00000237000	ENSG00000007171	NOS2
PGOHUM00000234828	ENSG00000177946	CENPBD1
PGOHUM00000238891	ENSG00000072518	MARK2
PGOHUM00000240498	ENSG00000140905	GCSH
PGOHUM00000239950	ENSG00000182196	ARL6IP4
PGOHUM00000236550	ENSG00000148303	RPL7A
PGOHUM00000248595	ENSG00000198034	RPS4X
PGOHUM00000250195	ENSG00000198670	LPA
PGOHUM00000250194	ENSG00000198670	LPA
PGOHUM00000248561	ENSG00000104529	EEF1D
PGOHUM00000245002	ENSG00000142794	NBPF3
PGOHUM00000246222	ENSG00000143061	IGSF3
PGOHUM00000237165	ENSG00000176809	LRRC37A3
PGOHUM00000237348	ENSG00000176809	LRRC37A3
PGOHUM00000237383	ENSG00000176809	LRRC37A3
PGOHUM00000237040	ENSG00000176809	LRRC37A3
PGOHUM00000237080	ENSG00000176809	LRRC37A3
PGOHUM00000250164	ENSG00000180777	ANKRD30B
PGOHUM00000246279	ENSG00000099904	ZDHHC8
PGOHUM00000238311	ENSG00000176945	MUC20
PGOHUM00000245818	ENSG00000178988	MRFAP1L1
PGOHUM00000250595	ENSG00000177599	ZNF491
PGOHUM00000246547	ENSG00000100077	ADRBK2
PGOHUM00000250561	ENSG00000186204	CYP4F12
PGOHUM00000236798	ENSG00000077809	GTF2I
PGOHUM00000249190	ENSG00000077809	GTF2I
PGOHUM00000243872	ENSG00000077809	GTF2I
PGOHUM00000238324	ENSG00000077809	GTF2I
PGOHUM00000242109	ENSG00000077809	GTF2I
PGOHUM00000243860	ENSG00000077809	GTF2I
PGOHUM00000235874	ENSG00000077809	GTF2I
PGOHUM00000233215	ENSG00000077809	GTF2I
PGOHUM00000236797	ENSG00000177951	BET1L
PGOHUM00000238323	ENSG00000177951	BET1L
PGOHUM00000243873	ENSG00000177951	BET1L
PGOHUM00000249189	ENSG00000177951	BET1L
PGOHUM00000244520	ENSG00000177951	BET1L
PGOHUM00000245678	ENSG00000177951	BET1L
PGOHUM00000246051	ENSG00000177951	BET1L
PGOHUM00000251344	ENSG00000101639	CEP192
PGOHUM00000235462	ENSG00000101639	CEP192
PGOHUM00000239855	ENSG00000151650	VENTX
PGOHUM00000244192	ENSG00000178996	SNX18
PGOHUM00000244907	ENSG00000178996	SNX18
PGOHUM00000244182	ENSG00000178996	SNX18
PGOHUM00000244184	ENSG00000178996	SNX18
PGOHUM00000246635	ENSG00000180370	PAK2
PGOHUM00000235461	ENSG00000086475	SEPHS1
PGOHUM00000250343	ENSG00000183569	SERHL2
PGOHUM00000250344	ENSG00000183569	SERHL2
PGOHUM00000250864	ENSG00000120555	SEPT7P9
PGOHUM00000245218	ENSG00000120555	SEPT7P9
PGOHUM00000249227	ENSG00000184647	PRSS55
PGOHUM00000234479	ENSG00000182566	CLEC4G
PGOHUM00000238881	ENSG00000183840	GPR39
PGOHUM00000241601	ENSG00000197172	MAGEA6
PGOHUM00000232635	ENSG00000183629	GOLGA8G
PGOHUM00000238956	ENSG00000187908	DMBT1
PGOHUM00000238953	ENSG00000187908	DMBT1
PGOHUM00000242030	ENSG00000184785	SMIM10
PGOHUM00000241554	ENSG00000184785	SMIM10
PGOHUM00000250540	ENSG00000181638	ZFP41
PGOHUM00000248141	ENSG00000181638	ZFP41
PGOHUM00000240618	ENSG00000135486	HNRNPA1
PGOHUM00000246984	ENSG00000182652	OR4Q3
PGOHUM00000242113	ENSG00000075624	ACTB
PGOHUM00000244448	ENSG00000184009	ACTG1
PGOHUM00000245162	ENSG00000182050	MGAT4C
PGOHUM00000245294	ENSG00000184900	SUMO3
PGOHUM00000238378	ENSG00000238083	LRRC37A2
PGOHUM00000235011	ENSG00000126858	RHOT1
PGOHUM00000244006	ENSG00000186160	CYP4Z1
PGOHUM00000256883	ENSG00000176853	FAM91A1
PGOHUM00000244909	ENSG00000176853	FAM91A1
PGOHUM00000246083	ENSG00000100029	PES1
PGOHUM00000249606	ENSG00000186973	FAM183A
PGOHUM00000244013	ENSG00000186854	TRABD2A
PGOHUM00000244012	ENSG00000186854	TRABD2A
PGOHUM00000234457	ENSG00000083838	ZNF446
PGOHUM00000246253	ENSG00000099957	P2RX6
PGOHUM00000238562	ENSG00000132507	EIF5A
PGOHUM00000240456	ENSG00000106348	IMPDH1
PGOHUM00000240075	ENSG00000148719	DNAJB12
PGOHUM00000236007	ENSG00000169598	DFFB
PGOHUM00000250394	ENSG00000133107	TRPC4
PGOHUM00000250742	ENSG00000182903	ZNF721
PGOHUM00000256822	ENSG00000197681	TBC1D3
PGOHUM00000256804	ENSG00000197681	TBC1D3
PGOHUM00000250585	ENSG00000198538	ZNF28
PGOHUM00000248398	ENSG00000116652	DLEU2L
PGOHUM00000245813	ENSG00000189366	ALG1L
PGOHUM00000242556	ENSG00000189366	ALG1L
PGOHUM00000251268	ENSG00000135047	CTSL
PGOHUM00000247234	ENSG00000106976	DNM1
PGOHUM00000247251	ENSG00000106976	DNM1
PGOHUM00000236275	ENSG00000185340	GAS2L1
PGOHUM00000251172	ENSG00000179938	GOLGA8J
PGOHUM00000240442	ENSG00000155657	TTN
PGOHUM00000246422	ENSG00000182824	AC008132.1
PGOHUM00000236957	ENSG00000140988	RPS2
PGOHUM00000245775	ENSG00000197128	ZNF772
PGOHUM00000244846	ENSG00000134216	CHIA
PGOHUM00000250743	ENSG00000181450	ZNF678
PGOHUM00000245473	ENSG00000171858	RPS21
PGOHUM00000234499	ENSG00000105708	ZNF14
PGOHUM00000234506	ENSG00000105708	ZNF14
PGOHUM00000234165	ENSG00000105708	ZNF14
PGOHUM00000249061	ENSG00000105708	ZNF14
PGOHUM00000244634	ENSG00000235109	ZSCAN31
PGOHUM00000244223	ENSG00000174827	PDZK1
PGOHUM00000233970	ENSG00000188163	FAM166A
PGOHUM00000233772	ENSG00000188163	FAM166A
PGOHUM00000243875	ENSG00000188163	FAM166A
PGOHUM00000236477	ENSG00000214929	SPATA31D1
PGOHUM00000250832	ENSG00000146833	TRIM4
PGOHUM00000233181	ENSG00000122545	2007-09-01
PGOHUM00000244574	ENSG00000179295	PTPN11
PGOHUM00000238431	ENSG00000075407	ZNF37A
PGOHUM00000244743	ENSG00000205246	RPSAP58
PGOHUM00000240856	ENSG00000119574	ZBTB45
PGOHUM00000234511	ENSG00000197857	ZNF44
PGOHUM00000241403	ENSG00000182670	TTC3
PGOHUM00000250617	ENSG00000203326	ZNF525
PGOHUM00000243881	ENSG00000157873	TNFRSF14
PGOHUM00000243126	ENSG00000198242	RPL23A
PGOHUM00000240609	ENSG00000198242	RPL23A
PGOHUM00000241438	ENSG00000040341	STAU2
PGOHUM00000246563	ENSG00000198053	SIRPA
PGOHUM00000250004	ENSG00000198301	SDAD1
PGOHUM00000238376	ENSG00000077420	APBB1IP
PGOHUM00000238701	ENSG00000077420	APBB1IP
PGOHUM00000240726	ENSG00000135976	ANKRD36
PGOHUM00000251191	ENSG00000229212	RP11-561C5.4
PGOHUM00000248926	ENSG00000167377	ZNF23
PGOHUM00000245266	ENSG00000196604	POTEF
PGOHUM00000251176	ENSG00000175265	GOLGA8A
PGOHUM00000247220	ENSG00000175265	GOLGA8A
PGOHUM00000251173	ENSG00000175265	GOLGA8A
PGOHUM00000247205	ENSG00000175265	GOLGA8A
PGOHUM00000247074	ENSG00000175265	GOLGA8A
PGOHUM00000251220	ENSG00000175265	GOLGA8A
PGOHUM00000247052	ENSG00000175265	GOLGA8A
PGOHUM00000241459	ENSG00000196419	XRCC6
PGOHUM00000257097	ENSG00000188343	FAM92A1
PGOHUM00000233110	ENSG00000196693	ZNF33B
PGOHUM00000240801	ENSG00000186281	GPAT2
PGOHUM00000237158	ENSG00000196704	AMZ2
PGOHUM00000250305	ENSG00000198585	NUDT16
PGOHUM00000237335	ENSG00000131096	PYY
PGOHUM00000247246	ENSG00000169375	SIN3A
PGOHUM00000234692	ENSG00000006659	LGALS14
PGOHUM00000250319	ENSG00000183506	PI4KAP2
PGOHUM00000244563	ENSG00000198888	MT-ND1
PGOHUM00000235338	ENSG00000198804	MT-CO1
PGOHUM00000232849	ENSG00000173726	TOMM20
PGOHUM00000245024	ENSG00000073754	CD5L
PGOHUM00000251132	ENSG00000198019	FCGR1B
PGOHUM00000249740	ENSG00000117519	CNN3
PGOHUM00000250516	ENSG00000148288	GBGT1
PGOHUM00000233193	ENSG00000174574	AKIRIN1
PGOHUM00000251241	ENSG00000165733	BMS1
PGOHUM00000251274	ENSG00000165733	BMS1
PGOHUM00000251109	ENSG00000159339	PADI4
PGOHUM00000247507	ENSG00000180424	DEFB123
PGOHUM00000242042	ENSG00000125304	TM9SF2
PGOHUM00000240212	ENSG00000078114	NEBL
PGOHUM00000236194	ENSG00000204790	CBWD6
PGOHUM00000236165	ENSG00000204807	FAM27E2
PGOHUM00000236540	ENSG00000204807	FAM27E2
PGOHUM00000244891	ENSG00000183148	ANKRD20A2
PGOHUM00000244902	ENSG00000183148	ANKRD20A2
PGOHUM00000244187	ENSG00000183148	ANKRD20A2
PGOHUM00000244178	ENSG00000183148	ANKRD20A2
PGOHUM00000238761	ENSG00000107611	CUBN
PGOHUM00000244842	ENSG00000229183	PGA4
PGOHUM00000245673	ENSG00000198814	GK
PGOHUM00000251221	ENSG00000184206	GOLGA6L4
PGOHUM00000247254	ENSG00000184206	GOLGA6L4
PGOHUM00000246905	ENSG00000184206	GOLGA6L4
PGOHUM00000251211	ENSG00000166233	ARIH1
PGOHUM00000236408	ENSG00000177047	IFNW1
PGOHUM00000238892	ENSG00000137878	GCOM1
PGOHUM00000243041	ENSG00000170542	SERPINB9
PGOHUM00000248820	ENSG00000167393	PPP2R3B
PGOHUM00000248834	ENSG00000167393	PPP2R3B
PGOHUM00000234323	ENSG00000205981	DNAJC19
PGOHUM00000233697	ENSG00000242875	RBMY1B
PGOHUM00000248817	ENSG00000206149	HERC2P9
PGOHUM00000233035	ENSG00000211720	TRBV11-1
PGOHUM00000246648	ENSG00000211934	IGHV1-2
PGOHUM00000251162	ENSG00000211956	IGHV4-34
PGOHUM00000239329	ENSG00000177359	RP11-551L14.1
PGOHUM00000247604	ENSG00000212710	CTAGE1
PGOHUM00000250917	ENSG00000212807	OR2A42
PGOHUM00000236392	ENSG00000056050	C4orf27
PGOHUM00000240687	ENSG00000168772	CXXC4
PGOHUM00000235941	ENSG00000154330	PGM5
PGOHUM00000236177	ENSG00000154330	PGM5
PGOHUM00000250623	ENSG00000196417	ZNF765
PGOHUM00000250978	ENSG00000214022	REPIN1
PGOHUM00000234198	ENSG00000167459	LINC00905
PGOHUM00000246551	ENSG00000244752	CRYBB2
PGOHUM00000238033	ENSG00000111371	SLC38A1
PGOHUM00000236908	ENSG00000180626	ZNF594
PGOHUM00000249221	ENSG00000232948	DEFB130
PGOHUM00000239315	ENSG00000232948	DEFB130
PGOHUM00000249544	ENSG00000232948	DEFB130
PGOHUM00000249243	ENSG00000232948	DEFB130
PGOHUM00000246245	ENSG00000167037	SGSM1
PGOHUM00000240769	ENSG00000133475	GGT2
PGOHUM00000246221	ENSG00000133475	GGT2
PGOHUM00000246424	ENSG00000217261	POM121L4P
PGOHUM00000246536	ENSG00000217261	POM121L4P
PGOHUM00000251119	ENSG00000196427	NBPF4
PGOHUM00000240302	ENSG00000178206	CYP4F31P
PGOHUM00000236615	ENSG00000178206	CYP4F31P
PGOHUM00000236436	ENSG00000178206	CYP4F31P
PGOHUM00000248290	ENSG00000178206	CYP4F31P
PGOHUM00000236082	ENSG00000178206	CYP4F31P
PGOHUM00000235015	ENSG00000178206	CYP4F31P
PGOHUM00000236504	ENSG00000178206	CYP4F31P
PGOHUM00000233073	ENSG00000232748	ZNF668
PGOHUM00000247499	ENSG00000231997	FAM27D1
PGOHUM00000234255	ENSG00000213988	ZNF90
PGOHUM00000236311	ENSG00000213988	ZNF90
PGOHUM00000236704	ENSG00000149177	PTPRJ
PGOHUM00000247663	ENSG00000126464	PRR12
PGOHUM00000250637	ENSG00000169246	NPIPB3
PGOHUM00000256783	ENSG00000169246	NPIPB3
PGOHUM00000251190	ENSG00000215186	GOLGA6B
PGOHUM00000233710	ENSG00000225516	AC006156.1
PGOHUM00000233707	ENSG00000225516	AC006156.1
PGOHUM00000233709	ENSG00000225516	AC006156.1
PGOHUM00000249964	ENSG00000225516	AC006156.1
PGOHUM00000249963	ENSG00000225516	AC006156.1
PGOHUM00000250045	ENSG00000205664	RP11-706O15.1
PGOHUM00000250204	ENSG00000232126	HLA-B
PGOHUM00000248839	ENSG00000223931	AC142381.1
PGOHUM00000238732	ENSG00000182632	CCNYL2
PGOHUM00000237312	ENSG00000178130	FAM27L
PGOHUM00000236148	ENSG00000231757	FAM74A2
PGOHUM00000236485	ENSG00000231757	FAM74A2
PGOHUM00000250256	ENSG00000118894	FAM86A
PGOHUM00000250408	ENSG00000118894	FAM86A
PGOHUM00000250662	ENSG00000196436	NPIPB15
PGOHUM00000242357	ENSG00000227888	FAM66A
PGOHUM00000249212	ENSG00000227888	FAM66A
PGOHUM00000233375	ENSG00000149262	INTS4
PGOHUM00000233382	ENSG00000149262	INTS4
PGOHUM00000249062	ENSG00000132361	CLUH
PGOHUM00000236977	ENSG00000231421	AC006050.2
PGOHUM00000249008	ENSG00000069764	PLA2G10
PGOHUM00000248992	ENSG00000069764	PLA2G10
PGOHUM00000238383	ENSG00000182077	PTCHD3
PGOHUM00000238444	ENSG00000230425	RSU1P1
PGOHUM00000239782	ENSG00000237521	OR7E24
PGOHUM00000232925	ENSG00000237521	OR7E24
PGOHUM00000234649	ENSG00000230000	AC006455.1
PGOHUM00000233194	ENSG00000238035	AC138035.2
PGOHUM00000232705	ENSG00000238035	AC138035.2
PGOHUM00000232708	ENSG00000238035	AC138035.2
PGOHUM00000251104	ENSG00000238035	AC138035.2
PGOHUM00000233216	ENSG00000238035	AC138035.2
PGOHUM00000233219	ENSG00000238035	AC138035.2
PGOHUM00000232692	ENSG00000238035	AC138035.2
PGOHUM00000238325	ENSG00000238035	AC138035.2
PGOHUM00000245235	ENSG00000238035	AC138035.2
PGOHUM00000244450	ENSG00000238035	AC138035.2
PGOHUM00000251098	ENSG00000238035	AC138035.2
PGOHUM00000233339	ENSG00000238035	AC138035.2
PGOHUM00000249191	ENSG00000238035	AC138035.2
PGOHUM00000233388	ENSG00000238035	AC138035.2
PGOHUM00000234399	ENSG00000213799	ZNF845
PGOHUM00000247616	ENSG00000174677	VN1R6P
PGOHUM00000232820	ENSG00000174677	VN1R6P
PGOHUM00000239643	ENSG00000219492	RP11-1396O13.13
PGOHUM00000241161	ENSG00000250765	AC138035.1
PGOHUM00000256872	ENSG00000249868	RP11-63E5.6
PGOHUM00000246052	ENSG00000230724	LINC01001
PGOHUM00000244517	ENSG00000230724	LINC01001
PGOHUM00000245677	ENSG00000230724	LINC01001
PGOHUM00000232841	ENSG00000230724	LINC01001
PGOHUM00000257172	ENSG00000230724	LINC01001
PGOHUM00000233338	ENSG00000230724	LINC01001
PGOHUM00000245676	ENSG00000230724	LINC01001
PGOHUM00000232693	ENSG00000230724	LINC01001
PGOHUM00000257176	ENSG00000230724	LINC01001
PGOHUM00000251048	ENSG00000230724	LINC01001
PGOHUM00000245234	ENSG00000230724	LINC01001
PGOHUM00000232792	ENSG00000230724	LINC01001
PGOHUM00000233398	ENSG00000230724	LINC01001
PGOHUM00000246054	ENSG00000230724	LINC01001
PGOHUM00000244441	ENSG00000230724	LINC01001
PGOHUM00000251405	ENSG00000230724	LINC01001
PGOHUM00000257159	ENSG00000230724	LINC01001
PGOHUM00000233217	ENSG00000230724	LINC01001
PGOHUM00000244440	ENSG00000230724	LINC01001
PGOHUM00000242108	ENSG00000230724	LINC01001
PGOHUM00000248920	ENSG00000198156	NPIPB6
PGOHUM00000238182	ENSG00000227620	ALG1L8P
PGOHUM00000250000	ENSG00000227620	ALG1L8P
PGOHUM00000251192	ENSG00000215749	GOLGA6L18
PGOHUM00000256801	ENSG00000220161	RP1-37N7.3
PGOHUM00000237133	ENSG00000099821	POLRMT
NM_001008539.3-4	ENSG00000003989	SLC7A2
NM_001199867.1-38	ENSG00000007047	MARK4
NM_001159702.2-4	ENSG00000022267	FHL1
NM_004077.2-5	ENSG00000062485	CS
NM_000979.3-11	ENSG00000063177	RPL18
NR_073022.1-17	ENSG00000063177	RPL18
NM_001130071.1-7	ENSG00000063245	EPN1
NM_003010.2-6	ENSG00000065559	MAP2K4
AK300035.1-4	ENSG00000065911	MTHFD2
NR_028459.1-1236	ENSG00000066427	ATXN3
NR_073149.1-45	ENSG00000067445	TRO
NR_073573.1-6	ENSG00000068137	PLEKHH3
NM_015701.4-2	ENSG00000068912	ERLEC1
NM_001039802.1-148	ENSG00000070831	CDC42
NM_001039469.2-19	ENSG00000072518	MARK2
NM_002635.3-1	ENSG00000075415	SLC25A3
NM_080386.3-1	ENSG00000075886	TUBA3D
NM_016188.4-60	ENSG00000077080	ACTL6B
NM_016188.4-34	ENSG00000077080	ACTL6B
NM_003324.4-4	ENSG00000078246	TULP3
NM_015125.3-1	ENSG00000079432	CIC
NM_015125.3-2	ENSG00000079432	CIC
NM_015125.3-10	ENSG00000079432	CIC
NM_015125.3-25	ENSG00000079432	CIC
DQ388764.1-55	ENSG00000079432	CIC
NM_015125.3-3	ENSG00000079432	CIC
NM_005348.3-25	ENSG00000080824	HSP90AA1
NM_033331.2-8	ENSG00000081377	CDC14B
NM_001242916.1-5	ENSG00000086666	ZFAND6
NM_000146.3-57	ENSG00000087086	FTL
NM_001098833.1-2	ENSG00000087152	ATXN7L3
NM_001002.3-11	ENSG00000089157	RPLP0
E11292.1-4	ENSG00000090920	FCGBP
NM_002473.4-3	ENSG00000100345	MYH9
NM_002692.3-2	ENSG00000100479	POLE2
NM_177559.2-1	ENSG00000101266	CSNK2A1
NM_014500.4-3	ENSG00000102241	HTATSF1
NM_199330.2-1	ENSG00000103942	HOMER2
NM_014077.2-6	ENSG00000105058	FAM32A
NM_001009813.2-9	ENSG00000105419	MEIS3
NM_022170.1-4	ENSG00000106682	EIF4H
AK096038.1-12	ENSG00000107262	BAG1
NM_001167865.1-11	ENSG00000107672	NSMCE4A
AL834495.1-7	ENSG00000107863	ARHGAP21
NM_054022.2-4	ENSG00000108433	GOSR2
AK058063.1-402	ENSG00000111684	LPCAT3
NM_001080976.1-1	ENSG00000111817	DSE
NM_016358.2-16	ENSG00000113430	IRX4
NM_032551.4-12	ENSG00000116014	KISS1R
NM_001010935.1-25	ENSG00000116473	RAP1A
NM_025205.3-10	ENSG00000118579	MED28
NM_001455.3-7	ENSG00000118689	FOXO3
BC014567.2-20	ENSG00000119335	SET
AB058768.1-1	ENSG00000119669	IRF2BPL
NM_001146015.1-2	ENSG00000126787	DLGAP5
NM_001033566.1-6	ENSG00000126858	RHOT1
AK024458.1-128	ENSG00000128438	TBC1D27
AK024458.1-139	ENSG00000128438	TBC1D27
AK024458.1-9	ENSG00000128438	TBC1D27
HQ448074.1-2	ENSG00000128872	TMOD2
X63547.1-7	ENSG00000129204	USP6
NM_001128916.1-3	ENSG00000130204	TOMM40
NM_001128916.1-7	ENSG00000130204	TOMM40
BC033179.1-1849	ENSG00000130270	ATP8B3
NM_005515.3-38	ENSG00000130675	MNX1
AB354586.1-35	ENSG00000135213	POM121C
NM_001099415.1-18	ENSG00000135213	POM121C
NM_032364.5-351	ENSG00000135392	DNAJC14
NM_032818.2-540	ENSG00000137135	ARHGEF39
NM_004705.2-18	ENSG00000137492	PRKRIR
NM_001003.2-17	ENSG00000137818	RPLP1
NM_016304.2-5	ENSG00000137876	RSL24D1
NR_024210.1-2	ENSG00000138942	RNF185
BC051006.1-5	ENSG00000140319	SRP14
NM_002952.3-2	ENSG00000140988	RPS2
NM_006822.2-20	ENSG00000141542	RAB40B
NM_006822.2-21	ENSG00000141542	RAB40B
NM_000454.4-8	ENSG00000142168	SOD1
NR_026712.1-45	ENSG00000142541	RPL13A
NM_030980.1-103	ENSG00000143319	ISG20L2
NM_001146261.2-3	ENSG00000143469	SYT14
NM_001177413.1-44	ENSG00000143947	RPS27A
NM_002156.4-18	ENSG00000144381	HSPD1
AK311909.1-5	ENSG00000144713	RPL32
BC036861.1-245	ENSG00000146223	RPL7L1
X07024.1-1	ENSG00000147133	TAF1
NM_001145409.1-220	ENSG00000147140	NONO
NM_002139.3-6	ENSG00000147274	RBMX
NM_000971.3-19	ENSG00000147604	RPL7
NM_001083124.1-34	ENSG00000147926	SPATA31A3
NM_000972.2-46	ENSG00000148303	RPL7A
DQ895104.2-13	ENSG00000149295	DRD2
NM_001247988.1-79	ENSG00000150527	CTAGE5
NM_001247989.1-11	ENSG00000150527	CTAGE5
NM_000317.2-7	ENSG00000150787	PTS
NM_021818.3-362	ENSG00000151748	SAV1
BC110325.1-1	ENSG00000153989	NUS1
AK125119.1-2	ENSG00000153989	NUS1
AY188950.1-631	ENSG00000155846	PPARGC1B
NM_001159601.1-12	ENSG00000157869	RAB28
NM_001037131.2-12	ENSG00000157985	AGAP1
NM_001037131.2-4	ENSG00000157985	AGAP1
NM_001037131.2-1	ENSG00000157985	AGAP1
NM_001037131.2-13	ENSG00000157985	AGAP1
NM_005184.2-12	ENSG00000160014	CALM3
AK097309.1-572	ENSG00000160072	ATAD3B
NM_003683.5-4	ENSG00000160214	RRP1
NR_073610.1-1	ENSG00000160781	PAQR6
NM_001272104.1-4	ENSG00000160781	PAQR6
BC015896.1-4	ENSG00000160972	PPP1R16A
NM_006362.4-6	ENSG00000162231	NXF1
AB464287.1-10	ENSG00000162367	TAL1
NM_015955.2-4	ENSG00000162959	MEMO1
DQ892363.2-14	ENSG00000162989	KCNJ3
NM_002740.5-128	ENSG00000163558	PRKCI
NM_025222.3-491	ENSG00000164091	WDR82
NM_021116.2-1	ENSG00000164742	ADCY1
NR_075098.1-2	ENSG00000164818	HEATR2
AF197137.1-3	ENSG00000166002	SMCO4
NM_001173984.2-9	ENSG00000166164	BRD7
NM_003299.2-17	ENSG00000166598	HSP90B1
NM_144972.4-137	ENSG00000166800	LDHAL6A
NM_001080467.2-18	ENSG00000167306	MYO5B
AF321125.1-4	ENSG00000167513	CDT1
NM_002295.4-30	ENSG00000168028	RPSA
NM_002295.4-63	ENSG00000168028	RPSA
NM_001012321.1-91	ENSG00000168028	RPSA
AK126126.1-15	ENSG00000168056	LTBP3
FJ588507.1-15	ENSG00000168959	GRM5
NM_031452.3-4	ENSG00000169612	FAM103A1
NM_000747.2-435	ENSG00000170175	CHRNB1
NM_001256282.1-1	ENSG00000170421	KRT8
NM_130899.2-1	ENSG00000170613	FAM71B
DQ786260.1-7	ENSG00000170632	ARMC10
NM_001042533.2-2	ENSG00000170854	MINA
NM_002629.2-16	ENSG00000171314	PGAM1
NM_002936.3-3	ENSG00000171865	RNASEH1
BC009582.1-24	ENSG00000172115	CYCS
NM_138418.2-3	ENSG00000172366	FAM195A
NM_001204887.1-16	ENSG00000172780	RAB43
NM_001243733.1-3	ENSG00000173511	VEGFB
NM_001199080.1-23	ENSG00000174348	PODN
NM_000968.3-2	ENSG00000174444	RPL4
AK298562.1-42	ENSG00000175220	ARHGAP1
NM_001100876.1-586	ENSG00000175287	PHYHD1
NM_001001790.2-1	ENSG00000175768	TOMM5
NM_001005500.1-286	ENSG00000176299	OR4M1
NM_032737.3-9	ENSG00000176619	LMNB2
NM_001080450.2-2	ENSG00000178409	BEND3
BC060791.1-43	ENSG00000178996	SNX18
NM_001102575.1-15	ENSG00000178996	SNX18
NM_001100913.2-44	ENSG00000179364	PACS2
NR_003666.1-776	ENSG00000179994	SPDYE7P
NR_003666.1-774	ENSG00000179994	SPDYE7P
NM_153364.3-13	ENSG00000180219	FAM71C
NM_006280.2-2	ENSG00000180879	SSR4
NM_001037738.2-33	ENSG00000181163	NPM1
BC082262.1-188	ENSG00000181481	RNF135
BC070181.1-5	ENSG00000184007	PTP4A2
AK125217.1-428	ENSG00000185485	SDHAP1
NM_005561.3-15	ENSG00000185896	LAMP1
NM_000526.4-209	ENSG00000186847	KRT14
NM_001099285.1-30	ENSG00000187514	PTMA
NM_001099285.1-4	ENSG00000187514	PTMA
NM_001099285.1-7	ENSG00000187514	PTMA
NM_006088.5-16	ENSG00000188229	TUBB4B
BC046183.1-3	ENSG00000188938	FAM120AOS
BC038803.1-15	ENSG00000188938	FAM120AOS
NM_002489.3-165	ENSG00000189043	NDUFA4
NM_017761.3-10	ENSG00000189266	PNRC2
BC067732.1-26	ENSG00000189403	HMGB1
BC093076.1-131	ENSG00000196262	PPIA
NM_001257190.1-9	ENSG00000196313	POM121
NM_005016.5-9	ENSG00000197111	PCBP2
NM_001129826.1-1	ENSG00000197463	CSAG3
AK098785.1-9	ENSG00000197530	MIB2
NM_001171908.1-2	ENSG00000197620	CXorf40A
NM_001085469.1-2	ENSG00000198561	CTNND1
NM_021227.3-6	ENSG00000198856	OSTC
NR_004846.2-834	ENSG00000204556	CTD-2514C3.1
NR_027995.1-89	ENSG00000206192	ANKRD20A9P
NR_037608.1-49	ENSG00000213648	SULT1A4
AK090414.1-306	ENSG00000215908	CROCCP2
NR_029408.1-1	ENSG00000224914	LINC00863
BC036258.1-10	ENSG00000225488	RP11-760D2.1
BC033224.1-477	ENSG00000225930	AC026150.5
NR_026790.1-560	ENSG00000228223	HCG11
NM_021104.1-16	ENSG00000229117	RPL41
NR_026852.1-13	ENSG00000232685	LINC00442
BX648740.1-55	ENSG00000233325	MIPEPP3
AK125069.1-133	ENSG00000234032	VARS2
AK302511.1-601	ENSG00000235373	RP11-206L10.3
NR_015352.1-6	ENSG00000237438	CECR7
NR_015352.1-5	ENSG00000237438	CECR7
NR_015352.1-13	ENSG00000237438	CECR7
BC092421.1-323	ENSG00000237683	AL627309.1
NM_004891.3-2	ENSG00000243147	MRPL33
BC131589.1-370	ENSG00000243302	RP11-274B21.2
NM_000989.3-7	ENSG00000245970	KB-1208A12.3
NR_036494.1-9	ENSG00000248596	RP11-844P9.2
NM_001195127.1-4	ENSG00000248999	WI2-2373I1.1
NM_006262.3-75	ENSG00000258334	RP11-161H23.9
NR_027451.1-235	ENSG00000260032	LINC00657
BC144640.1-142	ENSG00000260776	RP11-114H24.2
NM_001416.3-10	ENSG00000264772	SNORA67
NM_001035006.2-41	ENSG00000265681	RPL17
NR_026756.1-25	ENSG00000265787	CYP4F35P
AK126243.1-566	ENSG00000266554	RP11-527H14.2
NR_038937.1-359	ENSG00000269609	RP11-18I14.10
